# Supplementary material for: Pathogenic SIV infection is associated with acceleration of epigenetic age in rhesus macaques
Source: J Clin Invest. 2025 Jul 15;135(14):e189574. doi: 10.1172/JCI189574 (PMC12259264; doi:10.1172/JCI189574)
Supplement: Supplemental tables 1-5 [file jci-135-189574-s038.xlsx]

## Sheet: Supplemental Table 1
Supplemental Table 1. Full comparison analysis of pathogenesis markers between young and old from the baseline across the infection.
	Baseline		Acute		Chronic						AUC
		Higher		Faster	Initial level	Higher	Interact	Faster	Change	Trend		Higher
Plasma VL	NA		0.99		0.74				0.32		0.25
Super LNs VL	NA		0.71		0.22				0.2		0.66
Intestine VL	NA		0.15		0.19				0.44		0.79
Peripheral CD4	0.0087	Young	0.5		0.043	Young	0.064	Young	<2e-16	Decrease	0.79
CD4 LN	0.54		0.36		0.051	Young	0.31		1.5e-08	Decrease	0.43
CD4 intestine	NA		0.55		0.15		0.035	Older	NA		0.017	Young
Ki67 CD4	0.055	Old	0.35		0.078	Old	0.07	Young	0.89		0.79
CD38 DR CD4	0.18		0.66		0.45		0.19		3.2e-06	Increase	0.66
CD69 CD4	0.03	Old	0.41		0.15		0.76		0.02	Decrease	0.0043	Old
Ki67 CD8	0.03	Old	0.89		0.038	Old	0.00056	Young	NA		0.66
CD38 DR CD8	0.66		0.33		0.14		0.58		0.091		0.54
CD69 CD8	0.03	Old	0.92		0.0079	Old	8.4e-09	Young	NA		0.082	Old
IL-1B	NA		0.082	Young	0.046	Young	0.55		0.99		0.18
IL-1RA	NA		0.58		0.96		0.035	Old	NA		0.93
CXCL-9	NA		0.068	Young	0.044	Young	0.19		0.11		0.18
IL-15	NA		0.82		0.14		0.98		0.54		0.25
IL-12	NA		0.36		0.13		0.81		0.002	Increase	0.18
CXCL-11	NA		0.027	Young	0.87		0.65		4.2e-09	Increase	0.79
CXCL-8	NA		0.064	Old	0.065	Old	0.53		0.0002	Increase	0.54
CXCL-10	NA		0.61		0.86		0.32		0.078	Increase	0.79
D-Dimer	0.067	Old	0.63		0.54		0.78		4.3e-11	Increase	0.33
CRP	0.052	Old	0.75		0.35		0.51		0.015	Increase	0.13
sCD14	0.33		0.55		0.031	Old	0.72		0.0032	Increase	0.13

## Sheet: Supplemental Table 2
Supplemental Table 2. Functional enrichment analysis in the genes hypermethylated in in the A and LC versus B stage of infection (DAVID).
Annotation Cluster 1	Enrichment Score: 3.5530126254037637
Category	Term	Count	%	PValue	Genes	List Total	Pop Hits	Pop Total	Fold Enrichment	Bonferroni	Benjamini
UP_KW_PTM	KW-1017~Isopeptide bond	43	26.875	9.04311e-05	CASZ1, DDX5, NFIX, DDX3X, SATB1, LEF1, CHD4, IKZF1, ETS1, IKZF3, BZW1, BACH2, ABLIM1, ZNF608, U2AF2, MYC, ZBTB7B, BRD7, BCL9L, NCOA2, BCAS3, RBM39, BCL11B, BCL11A, ZBTB10, ARID5B, CYRIB, RUNX3, RUNX2, ILF3, ZEB2, RYBP, CFDP1, MAF, CSDE1, TET3, LUC7L3, PDCD1, BCOR, CDK13, PPIL4, TRIM33, AHDC1	131	841	4545	1.77392	0.00135561	0.0014469
UP_SEQ_FEATURE	CROSSLNK:Glycyl lysine isopeptide (Lys-Gly) (interchain with G-Cter in SUMO2)	35	21.875	0.000111421	CASZ1, DDX5, NFIX, DDX3X, SATB1, CHD4, ETS1, IKZF3, BZW1, BACH2, ABLIM1, ZNF608, MYC, BRD7, BCL9L, NCOA2, RBM39, BCL11B, BCL11A, ZBTB10, ARID5B, RUNX3, RUNX2, ILF3, ZEB2, RYBP, CFDP1, MAF, CSDE1, TET3, BCOR, CDK13, PPIL4, TRIM33, AHDC1	160	624	5603	1.96419	0.107037	0.113203
UP_KW_BIOLOGICAL_PROCESS	KW-0805~Transcription regulation	51	31.875	0.000428817	PAGE4, DDX3X, CHD7, CHD4, IKZF1, IKZF3, ETS1, BZW1, BACH2, ZNF608, MED13, MYC, NCOA2, BCAS3, ARID5B, ARID1B, RUNX3, RUNX2, ILF3, ZEB2, MAF, WDR82, TOX, AHDC1, SF1, CASZ1, DDX5, NFIX, SATB1, TCF7, LEF1, FOXO1, PURA, SMYD2, HES1, BRD7, ZBTB7B, BCL9L, SPEN, RBM39, BCL11B, AUTS2, BCL11A, ZBTB10, LRPPRC, KLF7, RYBP, ID3, TCF4, BCOR, TRIM33	111	1061	3515	1.52215	0.0266595	0.0194567
UP_KW_BIOLOGICAL_PROCESS	KW-0804~Transcription	51	31.875	0.000617674	PAGE4, DDX3X, CHD7, CHD4, IKZF1, IKZF3, ETS1, BZW1, BACH2, ZNF608, MED13, MYC, NCOA2, BCAS3, ARID5B, ARID1B, RUNX3, RUNX2, ILF3, ZEB2, MAF, WDR82, TOX, AHDC1, SF1, CASZ1, DDX5, NFIX, SATB1, TCF7, LEF1, FOXO1, PURA, SMYD2, HES1, BRD7, ZBTB7B, BCL9L, SPEN, RBM39, BCL11B, AUTS2, BCL11A, ZBTB10, LRPPRC, KLF7, RYBP, ID3, TCF4, BCOR, TRIM33	111	1076	3515	1.50093	0.0381776	0.0194567
UP_KW_PTM	KW-0832~Ubl conjugation	52	32.5	0.000643607	DDX3X, CHD4, IKZF1, IKZF3, ETS1, BZW1, SH3RF1, BACH2, ZNF608, MYC, NCOA2, BCAS3, USP4, ARID5B, RUNX3, RUNX2, ILF3, ZEB2, CFDP1, MAF, CSDE1, TET3, LUC7L3, AHDC1, USP15, CASZ1, DDX5, NFIX, SATB1, LEF1, FOXO1, ZFP36L1, ABLIM1, U2AF2, STK38, HES1, BRD7, ZBTB7B, BCL9L, RBM39, BCL11B, BCL11A, ZBTB10, CYRIB, SKI, RYBP, BCL2, PDCD1, BCOR, CDK13, PPIL4, TRIM33	131	1189	4545	1.51734	0.00961074	0.00514886
Annotation Cluster 2	Enrichment Score: 3.4704579010232353
Category	Term	Count	%	PValue	Genes	List Total	Pop Hits	Pop Total	Fold Enrichment	Bonferroni	Benjamini
UP_KW_CELLULAR_COMPONENT	KW-0539~Nucleus	83	51.875	0.000243722	PAGE4, DDX3X, CSE1L, CELF2, CELF3, CHD7, ADK, UBE3A, CHD4, GTDC1, IKZF1, IKZF3, ETS1, BACH2, MED13, MYC, UBAP2L, NCOA2, BCAS3, MBNL1, MBNL2, USP4, PPP2R5A, ARID5B, ARID1B, RUNX3, RUNX2, ILF3, ZEB2, MAF, WDR82, HAT1, TET3, LUC7L3, TOX, SKAP1, AHDC1, SF1, USP15, CASZ1, DDX5, NFIX, SATB1, TCF7, LEF1, AKAP6, FOXO1, ZFP36L1, PURA, PDZD2, U2AF2, UBR5, STK38, EP400, SPOP, SMYD2, HES1, ZNF589, BRD7, ZBTB…	147	2149	5156	1.35468	0.00655969	0.0065805
GOTERM_CC_DIRECT	GO:0005654~nucleoplasm	65	40.625	0.000247842	DDX3X, CSE1L, CELF2, CHD7, ADK, CHD4, IKZF1, IKZF3, ETS1, BACH2, MED13, MYC, NCOA2, MBNL1, MBNL2, ARID5B, OLFM4, ARID1B, RUNX3, RUNX2, ILF3, ZEB2, WDR82, HAT1, LUC7L3, MCTP2, SKAP1, SF1, USP15, CASZ1, DDX5, NFIX, SATB1, TCF7, LEF1, ARHGAP15, FOXO1, EHBP1, U2AF2, UBR5, EP400, SPOP, SMYD2, HES1, ZNF589, BRD7, ZBTB7B, BCL9L, SPEN, RBM39, BCL11A, ZBTB10, PUM1, LRPPRC, SKI, KLF7, RYBP, ID3, INTS6, BCO…	152	1599	5520	1.47625	0.0591549	0.0341596
GOTERM_CC_DIRECT	GO:0005634~nucleus	82	51.25	0.000277721	PAGE4, DDX3X, CSE1L, CELF2, CELF3, CHD7, ADK, UBE3A, CHD4, GTDC1, IKZF1, IKZF3, ETS1, BACH2, ZNF608, MED13, MYC, UBAP2L, NCOA2, BCAS3, MBNL1, MBNL2, PRKCH, USP4, RALGAPA2, PPP2R5A, ARID5B, RUNX3, RUNX2, ILF3, ZEB2, CFDP1, MAF, WDR82, HAT1, TET3, LUC7L3, TOX, AHDC1, SF1, USP15, CASZ1, DDX5, NFIX, SATB1, TCF7, LEF1, FOXO1, ZFP36L1, PURA, PDZD2, U2AF2, UBR5, STK38, SPOP, SMYD2, HES1, ZNF589, BRD7, B…	152	2186	5520	1.36226	0.0660466	0.0341596
UP_KW_BIOLOGICAL_PROCESS	KW-0805~Transcription regulation	51	31.875	0.000428817	PAGE4, DDX3X, CHD7, CHD4, IKZF1, IKZF3, ETS1, BZW1, BACH2, ZNF608, MED13, MYC, NCOA2, BCAS3, ARID5B, ARID1B, RUNX3, RUNX2, ILF3, ZEB2, MAF, WDR82, TOX, AHDC1, SF1, CASZ1, DDX5, NFIX, SATB1, TCF7, LEF1, FOXO1, PURA, SMYD2, HES1, BRD7, ZBTB7B, BCL9L, SPEN, RBM39, BCL11B, AUTS2, BCL11A, ZBTB10, LRPPRC, KLF7, RYBP, ID3, TCF4, BCOR, TRIM33	111	1061	3515	1.52215	0.0266595	0.0194567
UP_KW_BIOLOGICAL_PROCESS	KW-0804~Transcription	51	31.875	0.000617674	PAGE4, DDX3X, CHD7, CHD4, IKZF1, IKZF3, ETS1, BZW1, BACH2, ZNF608, MED13, MYC, NCOA2, BCAS3, ARID5B, ARID1B, RUNX3, RUNX2, ILF3, ZEB2, MAF, WDR82, TOX, AHDC1, SF1, CASZ1, DDX5, NFIX, SATB1, TCF7, LEF1, FOXO1, PURA, SMYD2, HES1, BRD7, ZBTB7B, BCL9L, SPEN, RBM39, BCL11B, AUTS2, BCL11A, ZBTB10, LRPPRC, KLF7, RYBP, ID3, TCF4, BCOR, TRIM33	111	1076	3515	1.50093	0.0381776	0.0194567
Annotation Cluster 3	Enrichment Score: 1.8359966971681958
Category	Term	Count	%	PValue	Genes	List Total	Pop Hits	Pop Total	Fold Enrichment	Bonferroni	Benjamini
UP_KW_BIOLOGICAL_PROCESS	KW-0805~Transcription regulation	51	31.875	0.000428817	PAGE4, DDX3X, CHD7, CHD4, IKZF1, IKZF3, ETS1, BZW1, BACH2, ZNF608, MED13, MYC, NCOA2, BCAS3, ARID5B, ARID1B, RUNX3, RUNX2, ILF3, ZEB2, MAF, WDR82, TOX, AHDC1, SF1, CASZ1, DDX5, NFIX, SATB1, TCF7, LEF1, FOXO1, PURA, SMYD2, HES1, BRD7, ZBTB7B, BCL9L, SPEN, RBM39, BCL11B, AUTS2, BCL11A, ZBTB10, LRPPRC, KLF7, RYBP, ID3, TCF4, BCOR, TRIM33	111	1061	3515	1.52215	0.0266595	0.0194567
UP_KW_BIOLOGICAL_PROCESS	KW-0804~Transcription	51	31.875	0.000617674	PAGE4, DDX3X, CHD7, CHD4, IKZF1, IKZF3, ETS1, BZW1, BACH2, ZNF608, MED13, MYC, NCOA2, BCAS3, ARID5B, ARID1B, RUNX3, RUNX2, ILF3, ZEB2, MAF, WDR82, TOX, AHDC1, SF1, CASZ1, DDX5, NFIX, SATB1, TCF7, LEF1, FOXO1, PURA, SMYD2, HES1, BRD7, ZBTB7B, BCL9L, SPEN, RBM39, BCL11B, AUTS2, BCL11A, ZBTB10, LRPPRC, KLF7, RYBP, ID3, TCF4, BCOR, TRIM33	111	1076	3515	1.50093	0.0381776	0.0194567
GOTERM_BP_DIRECT	GO:0000122~negative regulation of transcription by RNA polymerase II	29	18.125	0.00067053	DDX5, NFIX, SATB1, LEF1, CHD4, FOXO1, BACH2, PURA, ZNF608, MYC, SMYD2, HES1, ZNF589, ZBTB7B, SPEN, NCOA2, BCL11A, ZBTB10, ARID5B, RUNX3, SKI, KLF7, ZEB2, RYBP, PTPRC, MAF, ID3, BCOR, TRIM33	151	530	5341	1.93539	0.570796	0.845539
UP_KW_MOLECULAR_FUNCTION	KW-0238~DNA-binding	39	24.375	0.00367135	PAGE4, CASZ1, NFIX, DDX3X, SATB1, TCF7, CHD7, LEF1, CHD4, IKZF1, ETS1, IKZF3, FOXO1, BACH2, ZFP36L1, PURA, MYC, EP400, HES1, ZNF589, ZBTB7B, SPEN, ZBTB10, ARID5B, ARID1B, RUNX3, LRPPRC, RUNX2, KLF7, ILF3, ZEB2, RYBP, MAF, TET3, LUC7L3, TCF4, TOX, TRIM33, AHDC1	114	823	3671	1.52596	0.183147	0.150577
GOTERM_MF_DIRECT	GO:0003677~DNA binding	28	17.5	0.00371344	PAGE4, NFIX, DDX3X, SATB1, TCF7, CHD7, LEF1, CHD4, IKZF1, ETS1, ZFP36L1, MYC, EP400, HES1, ZNF589, SPEN, ARID5B, ARID1B, RUNX3, RUNX2, KLF7, ILF3, ZEB2, RYBP, MAF, LUC7L3, TCF4, TRIM33	153	568	5443	1.75371	0.756767	0.776026
GOTERM_MF_DIRECT	GO:0001227~DNA-binding transcription repressor activity, RNA polymerase II-specific	12	7.5	0.00612652	SKI, PURA, ZEB2, SATB1, BCL11A, MYC, LEF1, ZBTB10, HES1, ZNF589, FOXO1, BACH2	153	165	5443	2.58728	0.903213	0.776026
GOTERM_BP_DIRECT	GO:0045944~positive regulation of transcription by RNA polymerase II	30	18.75	0.0133391	CASZ1, NFIX, DDX3X, CHD7, LEF1, UBE3A, ETS1, IKZF3, FOXO1, MED13, MYC, HES1, ZBTB7B, BCL9L, NCOA2, BCAS3, AUTS2, BCL11B, BCL11A, RUNX2, SKI, KLF7, ZEB2, MAF, TET3, CD28, TCF4, TOX, CDK13, SKAP1	151	682	5341	1.5559	1	1
GOTERM_MF_DIRECT	GO:0000978~RNA polymerase II cis-regulatory region sequence-specific DNA binding	23	14.375	0.0361337	NCOA2, NFIX, BCL11B, SATB1, BCL11A, LEF1, TCF7, CHD7, IKZF1, RUNX3, ETS1, IKZF3, FOXO1, BACH2, RUNX2, SKI, KLF7, ZEB2, MAF, MYC, TET3, TCF4, ZBTB7B	153	529	5443	1.54675	0.999999	1
GOTERM_BP_DIRECT	GO:0006357~regulation of transcription by RNA polymerase II	29	18.125	0.0561489	DDX5, NFIX, SATB1, TCF7, LEF1, IKZF1, ETS1, IKZF3, FOXO1, BACH2, PURA, ZNF608, MYC, HES1, ZBTB7B, BRD7, SPEN, BCL11A, ZBTB10, ARID5B, ARID1B, RUNX3, RUNX2, KLF7, ZEB2, MAF, TCF4, TOX, PPIL4	151	738	5341	1.38991	1	1
GOTERM_MF_DIRECT	GO:0003700~DNA-binding transcription factor activity	15	9.375	0.0581884	NFIX, BCL11B, BCL11A, LEF1, IKZF1, RUNX3, ETS1, IKZF3, FOXO1, RUNX2, ZEB2, MAF, MYC, TCF4, AHDC1	153	317	5443	1.68337	1	1
GOTERM_CC_DIRECT	GO:0000785~chromatin	25	15.625	0.0656768	CASZ1, NFIX, SATB1, TCF7, CHD7, LEF1, CHD4, ETS1, FOXO1, BACH2, MYC, UBR5, HES1, BRD7, NCOA2, ARID1B, RUNX3, RUNX2, KLF7, ZEB2, MAF, WDR82, HAT1, TCF4, TRIM33	152	640	5520	1.41859	1	1
GOTERM_MF_DIRECT	GO:0001228~DNA-binding transcription activator activity, RNA polymerase II-specific	12	7.5	0.166142	KLF7, CASZ1, MAF, BCL11B, MYC, LEF1, TCF4, ZBTB7B, ETS1, IKZF3, FOXO1, RUNX2	153	283	5443	1.50849	1	1
GOTERM_MF_DIRECT	GO:1990837~sequence-specific double-stranded DNA binding	13	8.125	0.264722	MBNL2, NFIX, BCL11B, LEF1, TCF7, RUNX3, ETS1, BACH2, RUNX2, MAF, TCF4, HES1, ZBTB7B	153	348	5443	1.32896	1	1
GOTERM_MF_DIRECT	GO:0000981~DNA-binding transcription factor activity, RNA polymerase II-specific	19	11.875	0.293009	CASZ1, NFIX, SATB1, LEF1, TCF7, RUNX3, ETS1, FOXO1, BACH2, RUNX2, SKI, KLF7, PURA, ZEB2, MAF, MYC, TCF4, HES1, ZBTB7B	153	558	5443	1.21134	1	1

## Sheet: Supplemental Table 3
Supplemental Table 3. The top cluster of terms enriched in the genes hypermethylated in the A and LC versus B stage of infection (DAVID).
	CROSSLNK:Glycyl lysine isopeptide (Lys-Gly) (interchain with G-Cter in SUMO2)	KW-1017~Isopeptide bond	KW-0832~Ubl conjugation	KW-0805~Transcription regulation	KW-0804~Transcription
SH3 domain containing ring finger 1(SH3RF1)	0	0	1	0	0
ZFP36 ring finger protein like 1(ZFP36L1)	0	0	1	0	0
serine/threonine kinase 38(STK38)	0	0	1	0	0
ubiquitin specific peptidase 4(USP4)	0	0	1	0	0
BCL2 apoptosis regulator(BCL2)	0	0	1	0	0
SKI proto-oncogene(SKI)	0	0	1	0	0
ubiquitin specific peptidase 15(USP15)	0	0	1	0	0
programmed cell death 1(PDCD1)	0	1	1	0	0
LUC7 like 3 pre-mRNA splicing factor(LUC7L3)	0	1	1	0	0
U2 small nuclear RNA auxiliary factor 2(U2AF2)	0	1	1	0	0
CYFIP related Rac1 interactor B(CYRIB)	0	1	1	0	0
transcription factor 4(TCF4)	0	0	0	1	1
leucine rich pentatricopeptide repeat containing(LRPPRC)	0	0	0	1	1
transcription factor 7(TCF7)	0	0	0	1	1
AT-rich interaction domain 1B(ARID1B)	0	0	0	1	1
thymocyte selection associated high mobility group box(TOX)	0	0	0	1	1
KLF transcription factor 7(KLF7)	0	0	0	1	1
PAGE family member 4(PAGE4)	0	0	0	1	1
purine rich element binding protein A(PURA)	0	0	0	1	1
activator of transcription and developmental regulator AUTS2(AUTS2)	0	0	0	1	1
inhibitor of DNA binding 3(ID3)	0	0	0	1	1
WD repeat domain 82(WDR82)	0	0	0	1	1
chromodomain helicase DNA binding protein 7(CHD7)	0	0	0	1	1
spen family transcriptional repressor(SPEN)	0	0	0	1	1
splicing factor 1(SF1)	0	0	0	1	1
mediator complex subunit 13(MED13)	0	0	0	1	1
SET and MYND domain containing 2(SMYD2)	0	0	0	1	1
cold shock domain containing E1(CSDE1)	1	1	1	0	0
actin binding LIM protein 1(ABLIM1)	1	1	1	0	0
cyclin dependent kinase 13(CDK13)	1	1	1	0	0
craniofacial development protein 1(CFDP1)	1	1	1	0	0
peptidylprolyl isomerase like 4(PPIL4)	1	1	1	0	0
tet methylcytosine dioxygenase 3(TET3)	1	1	1	0	0
forkhead box O1(FOXO1)	0	0	1	1	1
hes family bHLH transcription factor 1(HES1)	0	0	1	1	1
BCAS3 microtubule associated cell migration factor(BCAS3)	0	1	1	1	1
IKAROS family zinc finger 1(IKZF1)	0	1	1	1	1
zinc finger and BTB domain containing 7B(ZBTB7B)	0	1	1	1	1
lymphoid enhancer binding factor 1(LEF1)	0	1	1	1	1
MYC proto-oncogene, bHLH transcription factor(MYC)	1	1	1	1	1
RING1 and YY1 binding protein(RYBP)	1	1	1	1	1
tripartite motif containing 33(TRIM33)	1	1	1	1	1
BCL9 like(BCL9L)	1	1	1	1	1
IKAROS family zinc finger 3(IKZF3)	1	1	1	1	1
BCL11 transcription factor B(BCL11B)	1	1	1	1	1
interleukin enhancer binding factor 3(ILF3)	1	1	1	1	1
SATB homeobox 1(SATB1)	1	1	1	1	1
zinc finger protein 608(ZNF608)	1	1	1	1	1
nuclear factor I X(NFIX)	1	1	1	1	1
BTB domain and CNC homolog 2(BACH2)	1	1	1	1	1
bromodomain containing 7(BRD7)	1	1	1	1	1
AT-rich interaction domain 5B(ARID5B)	1	1	1	1	1
ETS proto-oncogene 1, transcription factor(ETS1)	1	1	1	1	1
zinc finger and BTB domain containing 10(ZBTB10)	1	1	1	1	1
chromodomain helicase DNA binding protein 4(CHD4)	1	1	1	1	1
BCL11 transcription factor A(BCL11A)	1	1	1	1	1
basic leucine zipper and W2 domains 1(BZW1)	1	1	1	1	1
RUNX family transcription factor 2(RUNX2)	1	1	1	1	1
BCL6 corepressor(BCOR)	1	1	1	1	1
RUNX family transcription factor 3(RUNX3)	1	1	1	1	1
AT-hook DNA binding motif containing 1(AHDC1)	1	1	1	1	1
zinc finger E-box binding homeobox 2(ZEB2)	1	1	1	1	1
RNA binding motif protein 39(RBM39)	1	1	1	1	1
castor zinc finger 1(CASZ1)	1	1	1	1	1
DEAD-box helicase 3 X-linked(DDX3X)	1	1	1	1	1
DEAD-box helicase 5(DDX5)	1	1	1	1	1
MAF bZIP transcription factor(MAF)	1	1	1	1	1
nuclear receptor coactivator 2(NCOA2)	1	1	1	1	1

## Sheet: Supplmental Table 4
Supplemental Table 4. Functional enrichment analysis in the genes hypomethylated in the A and LC versus B stage of infection (DAVID).
Annotation Cluster 1	Enrichment Score: 6.37
Category	Term	Count	%	PValue	Genes	List Total	Pop Hits	Pop Total	Fold Enrichment	Bonferroni	Benjamini
UP_KW_BIOLOGICAL_PROCESS	KW-0804~Transcription	168	31.4607	1.53795e-10	SPI1, SMARCB1, ICE2, CTNND1, ZBTB20, RORA, BACH2, DACH1, ZNF608, SALL2, MYC, MYB, TP63, HOXA4, DDX17, LMO1, TLE4, TLE3, MEF2C, TLE1, SMARCC2, KDM2A, CSNK2A1, KDM2B, LMO4, ZNF281, DYRK1A, EBF1, ARID5B, EBF3, ZBTB34, CDYL, POU3F1, FOXP4, GTF2F2, FOXP2, RUNX2, SND1, MAF, EWSR1, HOXB4, HOXB2, TOX, ZFPM2, HOXB8, HOXB7, HOXB5, DLX1, CASZ1, TSHZ3, TSHZ1, TCF7, CREM, FOXO6, GATA3, GATA2, PHF21A, ZNF827, …	368	1076	3515	1.49133	1.49181e-08	1.49181e-08
UP_KW_BIOLOGICAL_PROCESS	KW-0805~Transcription regulation	165	30.8989	3.8642e-10	SPI1, SMARCB1, ICE2, CTNND1, ZBTB20, RORA, BACH2, DACH1, ZNF608, SALL2, MYC, MYB, TP63, HOXA4, DDX17, LMO1, TLE4, TLE3, MEF2C, TLE1, SMARCC2, KDM2A, CSNK2A1, KDM2B, LMO4, ZNF281, DYRK1A, EBF1, ARID5B, EBF3, ZBTB34, CDYL, POU3F1, FOXP4, GTF2F2, FOXP2, RUNX2, SND1, MAF, EWSR1, HOXB4, HOXB2, TOX, ZFPM2, HOXB8, HOXB7, HOXB5, DLX1, CASZ1, TSHZ3, TSHZ1, TCF7, CREM, FOXO6, GATA3, GATA2, PHF21A, ZNF827, …	368	1061	3515	1.48541	3.74828e-08	1.87414e-08
UP_KW_CELLULAR_COMPONENT	KW-0539~Nucleus	269	50.3745	3.7785e-09	IPO13, SPI1, SMARCB1, GPATCH2, BACH2, MYC, AKT3, MYB, BTRC, CDK5RAP3, TP63, HOXA4, DDX17, MBNL1, MEF2C, SMARCC2, CSNK2A1, ZNF281, EBF1, EBF3, CSNK1D, CSNK1E, RUNX2, SND1, RRAGC, EWSR1, HOXB4, TCEANC2, HOXB2, FAM76B, HOXB8, ZFPM2, HOXB7, SKAP1, HOXB5, CASZ1, TSHZ3, MAPKAP1, TSHZ1, GATA3, GATA2, MTDH, ZNF827, ZNF703, PRDM16, HOXC5, HOXC4, HIVEP3, TP53BP1, RREB1, HOXC8, ARGLU1, NHEJ1, CREBBP, PHC2, …	497	2149	5156	1.29859	1.62475e-07	1.62475e-07
UP_KW_MOLECULAR_FUNCTION	KW-0238~DNA-binding	133	24.9064	6.32442e-09	SPI1, SMARCB1, ZBTB20, RORA, BACH2, DACH1, SALL2, MYC, MYB, TP63, HOXA4, MEF2C, KDM2A, KDM2B, ZNF281, EBF1, ARID5B, EBF3, ZBTB34, POU3F1, FOXP4, GTF2F2, FOXP2, RUNX2, MAF, HOXB4, HOXB2, TOX, ZFPM2, HOXB8, HOXB7, HOXB5, DLX1, CASZ1, TSHZ3, CCDC25, TSHZ1, TCF7, CREM, FOXO6, GATA3, GATA2, PHF21A, ZNF827, PRDM16, HOXC5, HOXC4, TP53BP1, RREB1, HOXC8, NHEJ1, ZBTB18, SMAD1, PHC2, ZFHX3, EGR3, SMAD3, ZBT…	383	823	3671	1.54895	5.12278e-07	5.12278e-07
GOTERM_CC_DIRECT	GO:0005634~nucleus	268	50.1873	2.08882e-08	IPO13, SPI1, SMARCB1, GPATCH2, PREP, BACH2, ZNF608, MYC, AKT3, MYB, BTRC, CDK5RAP3, TP63, DDX17, MBNL1, MEF2C, CSNK2A1, ZNF281, EBF1, EBF3, CSNK1D, CSNK1E, RUNX2, SND1, RRAGC, EWSR1, TCEANC2, HOXB2, HOXB8, ZFPM2, HOXB7, HOXB5, CASZ1, TSHZ3, MAPKAP1, TSHZ1, GATA3, GATA2, MTDH, ZNF827, ZNF703, PRDM16, HOXC5, HIVEP3, TP53BP1, RREB1, HOXC8, SPTBN1, NHEJ1, RABGAP1L, CREBBP, PHC2, BCL11A, GADD45A, PLK2…	525	2186	5520	1.28903	1.03187e-05	5.15938e-06
GOTERM_CC_DIRECT	GO:0000785~chromatin	100	18.7266	1.8171e-07	SPI1, SMARCB1, RORA, BACH2, MYC, TP63, HOXA4, MEF2C, SMARCC2, EBF1, EBF3, ZBTB34, POU3F1, FOXP4, FOXP2, RUNX2, MAF, HOXB4, HOXB2, ZFPM2, HOXB8, HOXB7, HOXB5, DLX1, CASZ1, TSHZ3, TSHZ1, TCF7, CREM, FOXO6, GATA3, ZNF827, HOXC5, HOXC4, HOXC8, BPTF, SMAD1, CREBBP, ZFHX3, EGR3, SMAD3, PLK2, PBX3, EVX1, FANCC, FOXN3, NR1D1, ZFHX4, SMARCA2, FLI1, PBX1, SMAD7, NR4A2, POLA1, NR4A3, SP4, LHX1, TCF4, LHX5, …	525	640	5520	1.64286	8.9761e-05	2.99217e-05
GOTERM_BP_DIRECT	GO:0045944~positive regulation of transcription by RNA polymerase II	105	19.6629	2.25312e-07	SPI1, SMARCB1, RORA, SALL2, MYC, MYB, TNFSF11, CDK5RAP3, TP63, HOXA4, DDX17, LMO1, MEF2C, LMO4, HGF, GTF2F2, RUNX2, MAF, HOXB4, HOXB2, TOX, ZFPM2, HOXB7, SKAP1, HOXB5, DLX1, CASZ1, TNKS, CREM, GATA3, GATA2, SLC9A1, ZNF827, PRDM16, HOXC4, CAMTA1, TP53BP1, RREB1, MAP2K5, BPTF, ZBTB18, SMAD1, CREBBP, ZFHX3, EGR3, SMAD3, AUTS2, BCL11A, TGFB3, ZBTB16, NR2F1, PBX3, EVX1, INHBA, NR1D1, NR2F2, SUPT5H, SM…	511	682	5341	1.60919	0.00064486	0.000298584
GOTERM_BP_DIRECT	GO:0006357~regulation of transcription by RNA polymerase II	111	20.7865	3.12872e-07	SPI1, SMARCB1, RORA, BACH2, DACH1, ZNF608, SALL2, MYC, TP63, DDX17, SMARCC2, KDM2A, KDM2B, SKIDA1, DYRK1A, EBF1, ARID5B, EBF3, POU3F1, FOXP4, FOXP2, RUNX2, MAF, TCEANC2, HOXB2, TOX, ZFPM2, HOXB8, HOXB7, HOXB5, DLX1, TSHZ3, TSHZ1, TCF7, CREM, FOXO6, GATA2, MTDH, PRDM16, HOXC5, CAMTA1, HIVEP3, RREB1, HOXC8, BPTF, ZBTB18, SMAD1, ZFHX3, EGR3, SMAD3, BCL11A, ZBTB16, PBX3, EVX1, INHBA, FOXN3, NR2F2, SU…	511	738	5341	1.57206	0.000895351	0.000298584
GOTERM_MF_DIRECT	GO:0000978~RNA polymerase II cis-regulatory region sequence-specific DNA binding	84	15.7303	1.7199e-06	CALCOCO1, SPI1, CHD7, ZBTB20, RORA, NR2E1, BACH2, HHEX, DACH1, SALL2, MYC, MYB, FEZF1, ZNF521, TP63, HOXA4, FOXD3, FOXD2, ZNF362, MEF2C, KDM2B, ZNF281, EBF1, ZBTB34, EBF3, ETV1, PAX5, FOXP4, POU3F1, ETV4, FOXP2, RUNX2, ETV6, ZEB2, MAF, PAX8, PAX7, HOXB4, RARA, HOXB2, PPARG, TOP1, HOXB7, HOXB5, DLX1, NFIX, SATB1, TCF7, CREM, FOXO6, GATA3, GATA2, CUX2, PRDM16, HOXC5, HOXC4, HIVEP3, RREB1, MEF2D, BP…	522	529	5443	1.65574	0.00143508	0.00108673
GOTERM_MF_DIRECT	GO:0003700~DNA-binding transcription factor activity	55	10.2996	1.29807e-05	SPI1, RORA, MYC, TRPS1, FEZF1, TP63, FOXD3, FOXD2, ZNF362, MEF2C, SKIDA1, ZNF281, EBF1, EBF3, ETV1, FOXP4, POU3F1, ETV4, FOXP2, RUNX2, ETV6, ZEB2, MAF, PAX8, PAX7, RARA, PPARG, HOXB7, AHDC1, NFIX, CREM, FOXO6, GATA3, GATA2, PRDM16, HOXC5, MEF2D, SMAD1, ZFHX3, EGR3, SMAD3, BCL11A, ZBTB16, PBX3, NR2F1, EVX1, FOXN3, NR2F2, FLI1, PBX1, NFIA, NFIB, LHX1, NFIC, TCF4	522	317	5443	1.80914	0.0107804	0.00361295
GOTERM_MF_DIRECT	GO:0000981~DNA-binding transcription factor activity, RNA polymerase II-specific	82	15.3558	4.77333e-05	SPI1, ZBTB20, RORA, NR2E1, BACH2, HHEX, DACH1, SALL2, MYC, MYB, TP63, HOXA4, FOXD3, FOXD2, MEF2C, ZNF281, EBF1, ZBTB34, EBF3, ETV1, PAX5, FOXP4, POU3F1, ETV4, FOXP2, RUNX2, ETV6, ZEB2, MAF, PAX8, PAX7, HOXB4, RARA, HOXB2, PPARG, HOXB8, HOXB7, HOXB5, DLX1, CASZ1, NFIX, TSHZ3, SATB1, TSHZ1, TCF7, CREM, FOXO6, GATA3, GATA2, CUX2, CUX1, HOXC5, HOXC4, HIVEP3, HES1, HOXC8, MEF2D, ZBTB18, FOXB1, SMAD1, …	522	558	5443	1.53231	0.0390744	0.00797147
GOTERM_MF_DIRECT	GO:0001228~DNA-binding transcription activator activity, RNA polymerase II-specific	42	7.86517	0.00406955	CASZ1, GATA3, NR2E1, GATA2, HHEX, SALL2, MYC, PRDM16, MYB, HOXC4, ZNF521, RREB1, MEF2D, TP63, SMAD1, FOXD2, MEF2C, EGR3, SMAD3, ZBTB16, PBX3, ETV1, EBF3, PAX5, ETV4, FLI1, RUNX2, PBX1, ETV6, NR4A2, MEIS1, NR4A3, MAF, NFIA, PAX8, NFIB, NFIC, HOXB2, TCF4, PPARG, HOXB7, HOXB5	522	283	5443	1.5475	0.966793	0.283173
GOTERM_MF_DIRECT	GO:1990837~sequence-specific double-stranded DNA binding	48	8.98876	0.00845167	DLX1, NFIX, TCF7, CREM, ZBTB20, GATA3, NR2E1, GATA2, BACH2, CUX2, CUX1, HOXC4, HES1, HOXC8, MEF2D, HOXA4, ZBTB18, FOXD3, FOXB1, FOXD2, MEF2C, EGR3, ZNF281, NR2F1, UNCX, ETV1, EVX1, NR1D1, POU3F1, ETV4, FLI1, RUNX2, PBX1, NR4A2, MAF, PAX8, PAX7, NFIB, LHX1, NFIC, HOXB4, RARA, HOXB2, TCF4, LHX5, HOXB8, HOXB7, HOXB5	522	348	5443	1.43823	0.999164	0.464853
Annotation Cluster 2	Enrichment Score: 3.27
Category	Term	Count	%	PValue	Genes	List Total	Pop Hits	Pop Total	Fold Enrichment	Bonferroni	Benjamini
UP_SEQ_FEATURE	CROSSLNK:Glycyl lysine isopeptide (Lys-Gly) (interchain with G-Cter in SUMO2)	85	15.9176	0.000295289	SETD2, SMARCB1, BNC2, MIDEAS, RPL10L, CTNND1, FHL1, ZBTB20, TCF20, CHD4, BACH2, ZNF608, MYC, TRPS1, DHX15, CHAMP1, ZNF521, CDK5RAP3, DDX17, PNISR, PBRM1, USP7, ZNF362, SMARCC2, KDM2A, UTP11, KDM2B, PABPC4, SKIDA1, ZNF281, ZFR, PRPF40B, ARID5B, ZBTB34, ETV1, FOXP4, CBFA2T2, ETV4, SND1, RUNX2, ETV6, MSL1, NCOR2, ZEB2, MAF, LCOR, TOP1, ZFPM2, AHDC1, CASZ1, VCP, NFIX, SATB1, ZBTB44, GATA2, MLLT3, PHF…	529	624	5603	1.44278	0.568385	0.375462
UP_KW_PTM	KW-0832~Ubl conjugation	147	27.5281	0.000300843	SMARCB1, RPL10L, CTNND1, ZBTB20, RORA, BACH2, RGS3, ZNF608, SALL2, MYC, AKT3, MYB, BTRC, CDK5RAP3, TP63, DDX17, PDGFRB, TLE4, PNISR, TLE3, MEF2C, USP7, TLE1, SMARCC2, KDM2A, KDM2B, FBXW7, SKIDA1, ZNF281, EBF1, ARID5B, ZBTB34, GPR37L1, FOXP4, RUNX2, SND1, MAF, CCNE1, SCN8A, ZFPM2, CASZ1, VCP, TNKS, RPN1, CREM, GATA2, PLD3, PHF21A, SLC9A1, ZNF827, MAP7, SNX9, TP53BP1, RREB1, BPTF, ZBTB18, SMAD1, ND…	440	1189	4545	1.27708	0.00629874	0.00330928
UP_KW_PTM	KW-1017~Isopeptide bond	106	19.8502	0.00168807	SMARCB1, RPL10L, CTNND1, ZBTB20, RORA, BACH2, ZNF608, SALL2, MYC, MYB, CDK5RAP3, TP63, DDX17, PNISR, TLE3, MEF2C, USP7, SMARCC2, KDM2A, KDM2B, SKIDA1, ZNF281, EBF1, ARID5B, ZBTB34, FOXP4, RUNX2, SND1, MAF, ZFPM2, CASZ1, VCP, RPN1, GATA2, PHF21A, ZNF827, MAP7, TP53BP1, RREB1, BPTF, ZBTB18, CREBBP, PHC2, ZFHX3, SMAD3, BCL11A, TRIP4, SUPT5H, PHC3, ZFHX4, SMARCA2, SMAD7, HNRNPM, OGDH, RCOR2, EIF4G2, …	440	841	4545	1.30194	0.0348575	0.0123792
Annotation Cluster 3	Enrichment Score: 2.42
Category	Term	Count	%	PValue	Genes	List Total	Pop Hits	Pop Total	Fold Enrichment	Bonferroni	Benjamini
GOTERM_BP_DIRECT	GO:0009952~anterior/posterior pattern specification	21	3.93258	4.68149e-06	TSHZ1, ZBTB16, NR2F2, MLLT3, HIPK1, ACVR2B, ACVR2A, PBX1, HHEX, LHX1, HOXB4, HOXC5, HOXC4, HOXB2, HES1, HOXB8, HOXB7, HOXC8, HOXA4, BPTF, HOXB5	511	70	5341	3.13562	0.0133137	0.00268062
INTERPRO	IPR001827:Homeobox_Antennapedia_CS	9	1.68539	0.000173773	HOXC5, HOXB4, HOXC4, HOXB2, HOXB8, HOXB7, HOXC8, HOXA4, HOXB5	534	19	5659	5.01981	0.245377	0.20749
INTERPRO	IPR009057:Homeodomain-like_sf	34	6.36704	0.000384241	DLX1, SATB1, MIDEAS, HHEX, CUX2, CUX1, MYB, HOXC5, HOXC4, HOXC8, HOXA4, ZFHX3, SMARCC2, PBX3, UNCX, EVX1, PAX5, POU3F1, ZFHX4, PBX1, NCOR2, ZEB2, MEIS1, PAX8, PAX7, LHX1, HOXB4, LCOR, HOXB2, LHX5, HOXB8, HOXB7, RCOR2, HOXB5	534	191	5659	1.88644	0.463447	0.20749
UP_SEQ_FEATURE	MOTIF:Antp-type hexapeptide	9	1.68539	0.000395918	HOXC5, HOXB4, HOXC4, HOXB2, HOXB8, HOXB7, HOXC8, HOXA4, HOXB5	529	21	5603	4.53929	0.67587	0.375462
UP_KW_DOMAIN	KW-0371~Homeobox	29	5.43071	0.00149013	DLX1, TSHZ3, SATB1, TSHZ1, HHEX, CUX2, CUX1, HOXC5, HOXC4, HOXC8, HOXA4, ZFHX3, PBX3, UNCX, EVX1, POU3F1, HIPK1, ZFHX4, PBX1, ZEB2, MEIS1, PAX7, LHX1, HOXB4, HOXB2, LHX5, HOXB8, HOXB7, HOXB5	392	165	4116	1.84545	0.0380303	0.0234205
INTERPRO	IPR017995:Homeobox_antennapedia	6	1.1236	0.00207654	HOXC5, HOXB4, HOXC4, HOXB7, HOXA4, HOXB5	534	11	5659	5.78039	0.965524	0.417341
INTERPRO	IPR001356:HD	28	5.24345	0.00221018	DLX1, TSHZ3, SATB1, TSHZ1, HHEX, CUX2, CUX1, HOXC5, HOXC4, HOXC8, HOXA4, ZFHX3, PBX3, UNCX, EVX1, POU3F1, ZFHX4, PBX1, ZEB2, MEIS1, PAX7, LHX1, HOXB4, HOXB2, LHX5, HOXB8, HOXB7, HOXB5	534	162	5659	1.83165	0.972248	0.417341
SMART	SM00389:HOX	28	5.24345	0.00477333	DLX1, TSHZ3, SATB1, TSHZ1, HHEX, CUX2, CUX1, HOXC5, HOXC4, HOXC8, HOXA4, ZFHX3, PBX3, UNCX, EVX1, POU3F1, ZFHX4, PBX1, ZEB2, MEIS1, PAX7, LHX1, HOXB4, HOXB2, LHX5, HOXB8, HOXB7, HOXB5	367	162	3660	1.72369	0.70901	0.615759
INTERPRO	IPR017970:Homeobox_CS	23	4.30712	0.00717915	DLX1, ZFHX3, PBX3, UNCX, EVX1, POU3F1, ZFHX4, PBX1, HHEX, CUX2, CUX1, PAX7, LHX1, HOXB4, HOXC5, HOXC4, HOXB2, LHX5, HOXB8, HOXB7, HOXC8, HOXA4, HOXB5	534	135	5659	1.80548	0.999991	0.853894
UP_SEQ_FEATURE	DNA_BIND:Homeobox	24	4.49438	0.010781	DLX1, SATB1, PBX3, UNCX, EVX1, POU3F1, ZFHX4, PBX1, HHEX, MEIS1, CUX2, CUX1, PAX7, LHX1, HOXB4, HOXC5, HOXC4, HOXB2, LHX5, HOXB8, HOXB7, HOXC8, HOXA4, HOXB5	529	148	5603	1.71757	1	1
INTERPRO	IPR050609:Antp_homeobox_Deformed_sf	3	0.561798	0.0467193	HOXB4, HOXC4, HOXA4	534	4	5659	7.94803	1	1
INTERPRO	IPR050948:Antp_homeobox_TF	3	0.561798	0.0467193	HOXB8, HOXB7, HOXC8	534	4	5659	7.94803	1	1
GOTERM_BP_DIRECT	GO:0048704~embryonic skeletal system morphogenesis	7	1.31086	0.0786975	HOXB4, HOXC4, HOXB2, HOXB8, HOXB7, HOXA4, HOXB5	511	32	5341	2.28639	1	1
INTERPRO	IPR020479:HD_metazoa	12	2.24719	0.091065	DLX1, HHEX, HOXC5, HOXB4, HOXC4, EVX1, HOXB2, HOXB8, HOXB7, HOXC8, HOXA4, HOXB5	534	75	5659	1.69558	1	1
UP_SEQ_FEATURE	DOMAIN:Homeobox	12	2.24719	0.112895	DLX1, MEIS1, HHEX, CUX1, LHX1, PBX3, UNCX, HOXC4, HOXB8, ZFHX4, PBX1, HOXA4	529	78	5603	1.62949	1	1

## Sheet: Supplemental Table 5
Supplemental Table 5. The top cluster of terms enriched in the genes hypomethylated in the A and LC versus B stage of infection (DAVID).
	GO:0001228 ~DNA-binding transcription activator activity, RNA polymerase II-specific	GO:1990837 ~sequence-specific double-stranded DNA binding	GO:0003700 ~DNA-binding transcription factor activity	GO:0000981 ~DNA-binding transcription factor activity, RNA polymerase II-specific	GO:0000978 ~RNA polymerase II cis-regulatory region sequence-specific DNA binding	GO:0045944 ~positive regulation of transcription by RNA polymerase II	GO:0000785 ~chromatin	GO:0006357 ~regulation of transcription by RNA polymerase II	KW-0238 ~DNA-binding	KW-0805 ~Transcription regulation	KW-0804 ~Transcription	GO:0005634 ~nucleus	KW-0539 ~Nucleus
hepatocyte growth factor(HGF)	0	0	0	0	0	1	0	0	0	0	0	0	0
Abelson helper integration site 1(AHI1)	0	0	0	0	0	1	0	0	0	0	0	0	0
activin A receptor type 2A(ACVR2A)	0	0	0	0	0	1	0	0	0	0	0	0	0
bone morphogenetic protein receptor type 1A(BMPR1A)	0	0	0	0	0	1	0	0	0	0	0	0	0
transforming growth factor beta 3(TGFB3)	0	0	0	0	0	1	0	0	0	0	0	0	0
solute carrier family 9 member A1(SLC9A1)	0	0	0	0	0	1	0	0	0	0	0	0	0
TNF superfamily member 11(TNFSF11)	0	0	0	0	0	1	0	0	0	0	0	0	0
protein phosphatase 3 catalytic subunit beta(PPP3CB)	0	0	0	0	0	1	0	0	0	0	0	0	0
caprin family member 2(CAPRIN2)	0	0	0	0	0	1	0	0	0	0	0	0	0
mitogen-activated protein kinase kinase 5(MAP2K5)	0	0	0	0	0	1	0	0	0	0	0	0	0
peptidylglycine alpha-amidating monooxygenase(PAM)	0	0	0	0	0	0	1	0	0	0	0	0	0
dual specificity phosphatase 6(DUSP6)	0	0	0	0	0	0	0	1	0	0	0	0	0
dual specificity phosphatase 7(DUSP7)	0	0	0	0	0	0	0	1	0	0	0	0	0
dual specificity phosphatase 14(DUSP14)	0	0	0	0	0	0	0	1	0	0	0	0	0
coiled-coil domain containing 25(CCDC25)	0	0	0	0	0	0	0	0	1	0	0	0	0
SKI/DACH domain containing 1(SKIDA1)	0	0	1	0	0	0	0	1	0	0	0	0	0
sprouty RTK signaling antagonist 2(SPRY2)	0	0	0	0	0	0	0	0	0	0	0	1	0
ribosomal protein L10 like(RPL10L)	0	0	0	0	0	0	0	0	0	0	0	1	0
platelet derived growth factor receptor beta(PDGFRB)	0	0	0	0	0	0	0	0	0	0	0	1	0
spectrin beta, non-erythrocytic 1(SPTBN1)	0	0	0	0	0	0	0	0	0	0	0	1	0
poly(A) binding protein cytoplasmic 4(PABPC4)	0	0	0	0	0	0	0	0	0	0	0	1	0
peroxisomal biogenesis factor 14(PEX14)	0	0	0	0	0	0	0	0	0	0	0	1	0
BCL2 interacting protein 3(BNIP3)	0	0	0	0	0	0	0	0	0	0	0	1	0
sphingomyelin synthase 1(SGMS1)	0	0	0	0	0	0	0	0	0	0	0	1	0
argonaute RISC catalytic component 3(AGO3)	0	0	0	0	0	0	0	0	0	0	0	1	0
RAB GTPase activating protein 1 like(RABGAP1L)	0	0	0	0	0	0	0	0	0	0	0	1	0
sorting nexin 10(SNX10)	0	0	0	0	0	0	0	0	0	0	0	1	0
matrix metallopeptidase 14(MMP14)	0	0	0	0	0	0	0	0	0	0	0	1	0
ubiquitin specific peptidase 47(USP47)	0	0	0	0	0	0	0	0	0	0	0	1	0
multivesicular body subunit 12B(MVB12B)	0	0	0	0	0	0	0	0	0	0	0	1	0
cytoplasmic polyadenylation element binding protein 2(CPEB2)	0	0	0	0	0	0	0	0	0	0	0	1	0
calreticulin(CALR)	0	0	0	0	0	0	0	0	0	0	0	1	0
angel homolog 1(ANGEL1)	0	0	0	0	0	0	0	0	0	0	0	1	0
APC regulator of WNT signaling pathway(APC)	0	0	0	0	0	0	0	0	0	0	0	1	0
isocitrate dehydrogenase (NAD(+)) 3 non-catalytic subunit beta(IDH3B)	0	0	0	0	0	0	0	0	0	0	0	1	0
gelsolin(GSN)	0	0	0	0	0	0	0	0	0	0	0	1	0
myosin light chain kinase 2(MYLK2)	0	0	0	0	0	0	0	0	0	0	0	1	0
mediator of cell motility 1(MEMO1)	0	0	0	0	0	0	0	0	0	0	0	1	0
strawberry notch homolog 1(SBNO1)	0	0	0	0	0	0	0	0	0	0	0	1	0
prolyl endopeptidase(PREP)	0	0	0	0	0	0	0	0	0	0	0	1	0
casein kinase 1 gamma 3(CSNK1G3)	0	0	0	0	0	0	0	0	0	0	0	1	0
eukaryotic translation initiation factor 2 alpha kinase 4(EIF2AK4)	0	0	0	0	0	0	0	0	0	0	0	1	0
proteasome 26S subunit, non-ATPase 14(PSMD14)	0	0	0	0	0	0	0	0	0	0	0	1	0
actin related protein T3(ACTRT3)	0	0	0	0	0	0	0	0	0	0	0	0	1
TAO kinase 2(TAOK2)	0	0	0	0	0	0	0	0	0	0	0	0	1
pre-mRNA processing factor 40 homolog B(PRPF40B)	0	0	0	0	0	0	0	0	0	0	0	0	1
IQ motif and Sec7 domain ArfGEF 1(IQSEC1)	0	0	0	0	0	0	0	0	0	0	0	0	1
neuron navigator 3(NAV3)	0	0	0	0	0	0	0	0	0	0	0	0	1
ankyrin repeat domain 28(ANKRD28)	0	0	0	0	0	0	0	0	0	0	0	0	1
MLLT11 transcription factor 7 cofactor(MLLT11)	0	0	0	0	0	0	0	0	0	0	0	0	1
intermediate filament family orphan 1(IFFO1)	0	0	0	0	0	0	0	0	0	0	0	0	1
family with sequence similarity 76 member B(FAM76B)	0	0	0	0	0	0	0	0	0	0	0	0	1
fidgetin, microtubule severing factor(FIGN)	0	0	0	0	0	0	0	0	0	0	0	0	1
PNN interacting serine and arginine rich protein(PNISR)	0	0	0	0	0	0	0	0	0	0	0	0	1
zinc finger protein 106(ZNF106)	0	0	0	0	0	0	0	0	0	0	0	0	1
aminopeptidase O (putative)(AOPEP)	0	0	0	0	0	0	0	0	0	0	0	0	1
UTP11 small subunit processome component(UTP11)	0	0	0	0	0	0	0	0	0	0	0	0	1
DNA polymerase delta 4, accessory subunit(POLD4)	0	0	0	0	0	0	0	0	0	0	0	0	1
inhibin subunit beta A(INHBA)	0	0	0	0	0	1	0	1	0	0	0	0	0
protein phosphatase 3 catalytic subunit alpha(PPP3CA)	0	0	0	0	0	1	0	0	0	0	0	1	0
src kinase associated phosphoprotein 1(SKAP1)	0	0	0	0	0	1	0	0	0	0	0	0	1
polo like kinase 2(PLK2)	0	0	0	0	0	0	1	0	0	0	0	1	0
cyclin dependent kinase inhibitor 3(CDKN3)	0	0	0	0	0	0	0	1	0	0	0	1	0
RNA polymerase III subunit B(POLR3B)	0	0	0	0	0	0	0	0	0	0	1	0	1
SMG1 nonsense mediated mRNA decay associated PI3K related kinase(SMG1)	0	0	0	0	0	0	0	0	0	0	0	1	1
CUGBP Elav-like family member 4(CELF4)	0	0	0	0	0	0	0	0	0	0	0	1	1
RNA guanine-7 methyltransferase(RNMT)	0	0	0	0	0	0	0	0	0	0	0	1	1
NIMA related kinase 6(NEK6)	0	0	0	0	0	0	0	0	0	0	0	1	1
muscleblind like splicing regulator 1(MBNL1)	0	0	0	0	0	0	0	0	0	0	0	1	1
heterogeneous nuclear ribonucleoprotein M(HNRNPM)	0	0	0	0	0	0	0	0	0	0	0	1	1
mitogen-activated protein kinase kinase kinase 20(MAP3K20)	0	0	0	0	0	0	0	0	0	0	0	1	1
cytoglobin(CYGB)	0	0	0	0	0	0	0	0	0	0	0	1	1
serine and arginine rich splicing factor 11(SRSF11)	0	0	0	0	0	0	0	0	0	0	0	1	1
thyroid hormone receptor interactor 12(TRIP12)	0	0	0	0	0	0	0	0	0	0	0	1	1
growth arrest and DNA damage inducible alpha(GADD45A)	0	0	0	0	0	0	0	0	0	0	0	1	1
arginine and serine rich coiled-coil 1(RSRC1)	0	0	0	0	0	0	0	0	0	0	0	1	1
Ras related GTP binding C(RRAGC)	0	0	0	0	0	0	0	0	0	0	0	1	1
DEAH-box helicase 15(DHX15)	0	0	0	0	0	0	0	0	0	0	0	1	1
BLCAP apoptosis inducing factor(BLCAP)	0	0	0	0	0	0	0	0	0	0	0	1	1
neurofibromin 1(NF1)	0	0	0	0	0	0	0	0	0	0	0	1	1
SMG7 nonsense mediated mRNA decay factor(SMG7)	0	0	0	0	0	0	0	0	0	0	0	1	1
WD repeat domain 20(WDR20)	0	0	0	0	0	0	0	0	0	0	0	1	1
secretion regulating guanine nucleotide exchange factor(SERGEF)	0	0	0	0	0	0	0	0	0	0	0	1	1
ubiquitin specific peptidase 7(USP7)	0	0	0	0	0	0	0	0	0	0	0	1	1
FTO alpha-ketoglutarate dependent dioxygenase(FTO)	0	0	0	0	0	0	0	0	0	0	0	1	1
four and a half LIM domains 1(FHL1)	0	0	0	0	0	0	0	0	0	0	0	1	1
TARBP2 subunit of RISC loading complex(TARBP2)	0	0	0	0	0	0	0	0	0	0	0	1	1
YTH N6-methyladenosine RNA binding protein F2(YTHDF2)	0	0	0	0	0	0	0	0	0	0	0	1	1
beta-transducin repeat containing E3 ubiquitin protein ligase(BTRC)	0	0	0	0	0	0	0	0	0	0	0	1	1
valosin containing protein(VCP)	0	0	0	0	0	0	0	0	0	0	0	1	1
MAPK associated protein 1(MAPKAP1)	0	0	0	0	0	0	0	0	0	0	0	1	1
family with sequence similarity 193 member B(FAM193B)	0	0	0	0	0	0	0	0	0	0	0	1	1
nucleolus and neural progenitor protein(NEPRO)	0	0	0	0	0	0	0	0	0	0	0	1	1
AKT serine/threonine kinase 3(AKT3)	0	0	0	0	0	0	0	0	0	0	0	1	1
SMC5-SMC6 complex localization factor 1(SLF1)	0	0	0	0	0	0	0	0	0	0	0	1	1
polypyrimidine tract binding protein 2(PTBP2)	0	0	0	0	0	0	0	0	0	0	0	1	1
U2 snRNP associated SURP domain containing(U2SURP)	0	0	0	0	0	0	0	0	0	0	0	1	1
cytoplasmic polyadenylation element binding protein 3(CPEB3)	0	0	0	0	0	0	0	0	0	0	0	1	1
myosin XVIIIA(MYO18A)	0	0	0	0	0	0	0	0	0	0	0	1	1
G-patch domain containing 2(GPATCH2)	0	0	0	0	0	0	0	0	0	0	0	1	1
diacylglycerol kinase zeta(DGKZ)	0	0	0	0	0	0	0	0	0	0	0	1	1
MSL complex subunit 1(MSL1)	0	0	0	0	0	0	0	0	0	0	0	1	1
exportin 1(XPO1)	0	0	0	0	0	0	0	0	0	0	0	1	1
chromosome alignment maintaining phosphoprotein 1(CHAMP1)	0	0	0	0	0	0	0	0	0	0	0	1	1
oxoglutarate dehydrogenase(OGDH)	0	0	0	0	0	0	0	0	0	0	0	1	1
WD repeat domain 26(WDR26)	0	0	0	0	0	0	0	0	0	0	0	1	1
BRISC and BRCA1 A complex member 2(BABAM2)	0	0	0	0	0	0	0	0	0	0	0	1	1
regulator of G protein signaling 3(RGS3)	0	0	0	0	0	0	0	0	0	0	0	1	1
PDZ and LIM domain 4(PDLIM4)	0	0	0	0	0	0	0	0	0	0	0	1	1
cyclin E1(CCNE1)	0	0	0	0	0	0	0	0	0	0	0	1	1
ring finger protein 220(RNF220)	0	0	0	0	0	0	0	0	0	0	0	1	1
myeloid leukemia factor 2(MLF2)	0	0	0	0	0	0	0	0	0	0	0	1	1
WD repeat domain 11(WDR11)	0	0	0	0	0	0	0	0	0	0	0	1	1
proline rich mitotic checkpoint control factor(PRCC)	0	0	0	0	0	0	0	0	0	0	0	1	1
casein kinase 1 delta(CSNK1D)	0	0	0	0	0	0	0	0	0	0	0	1	1
casein kinase 1 epsilon(CSNK1E)	0	0	0	0	0	0	0	0	0	0	0	1	1
PDLIM1 interacting kinase 1 like(PDIK1L)	0	0	0	0	0	0	0	0	0	0	0	1	1
eukaryotic translation initiation factor 4 gamma 1(EIF4G1)	0	0	0	0	0	0	0	0	0	0	0	1	1
protein phosphatase 1 regulatory subunit 16B(PPP1R16B)	0	0	0	0	0	0	0	0	0	0	0	1	1
catenin beta like 1(CTNNBL1)	0	0	0	0	0	0	0	0	0	0	0	1	1
importin 13(IPO13)	0	0	0	0	0	0	0	0	0	0	0	1	1
calmodulin-lysine N-methyltransferase(CAMKMT)	0	0	0	0	0	0	0	0	0	0	0	1	1
cyclin dependent kinase 6(CDK6)	0	0	0	0	0	0	0	0	0	0	0	1	1
F-box and WD repeat domain containing 7(FBXW7)	0	0	0	0	0	0	0	0	0	0	0	1	1
TRAF2 and NCK interacting kinase(TNIK)	0	0	0	0	0	0	0	0	0	0	0	1	1
cyclin dependent kinase inhibitor 1A(CDKN1A)	0	0	0	0	0	0	0	0	0	0	0	1	1
LIM domain only 4(LMO4)	0	0	0	0	0	1	0	0	0	1	1	0	0
WW domain containing oxidoreductase(WWOX)	0	0	0	0	0	1	0	0	0	0	0	1	1
BCL9 transcription coactivator(BCL9)	0	0	0	0	0	1	0	0	0	0	0	1	1
WW domain containing E3 ubiquitin protein ligase 2(WWP2)	0	0	0	0	0	1	0	0	0	0	0	1	1
CDK5 regulatory subunit associated protein 3(CDK5RAP3)	0	0	0	0	0	1	0	0	0	0	0	1	1
tankyrase(TNKS)	0	0	0	0	0	1	0	0	0	0	0	1	1
FA complementation group C(FANCC)	0	0	0	0	0	0	1	0	0	0	0	1	1
tripartite motif containing 66(TRIM66)	0	0	0	0	0	0	1	0	0	0	0	1	1
phosphatase and tensin homolog(PTEN)	0	0	0	0	0	0	0	1	0	0	0	1	1
peptidylprolyl isomerase like 4(PPIL4)	0	0	0	0	0	0	0	1	0	0	0	1	1
transcription elongation factor A N-terminal and central domain containing 2(TCEANC2)	0	0	0	0	0	0	0	1	0	0	0	1	1
metadherin(MTDH)	0	0	0	0	0	0	0	1	0	0	0	1	1
arginine and glutamate rich 1(ARGLU1)	0	0	0	0	0	0	0	0	0	1	1	0	1
interactor of little elongation complex ELL subunit 2(ICE2)	0	0	0	0	0	0	0	0	0	1	1	0	1
polyhomeotic homolog 3(PHC3)	0	0	0	0	0	0	0	0	1	0	0	1	1
ubinuclein 1(UBN1)	0	0	0	0	0	0	0	0	1	0	0	1	1
O-6-methylguanine-DNA methyltransferase(MGMT)	0	0	0	0	0	0	0	0	1	0	0	1	1
SMG6 nonsense mediated mRNA decay factor(SMG6)	0	0	0	0	0	0	0	0	1	0	0	1	1
RAD51 paralog B(RAD51B)	0	0	0	0	0	0	0	0	1	0	0	1	1
REV3 like, DNA directed polymerase zeta catalytic subunit(REV3L)	0	0	0	0	0	0	0	0	1	0	0	1	1
polyhomeotic homolog 2(PHC2)	0	0	0	0	0	0	0	0	1	0	0	1	1
zinc finger RNA binding protein(ZFR)	0	0	0	0	0	0	0	0	1	0	0	1	1
non-homologous end joining factor 1(NHEJ1)	0	0	0	0	0	0	0	0	1	0	0	1	1
transition protein 1(TNP1)	0	0	0	0	0	0	0	0	1	0	0	1	1
O-linked N-acetylglucosamine (GlcNAc) transferase(OGT)	0	0	0	0	0	1	0	1	0	0	0	1	1
DNA topoisomerase I(TOP1)	0	0	0	0	1	0	0	0	1	0	0	1	1
zinc finger protein 608(ZNF608)	0	0	0	0	0	0	0	1	0	1	1	1	0
DNA polymerase alpha 1, catalytic subunit(POLA1)	0	0	0	0	0	0	1	0	1	0	0	1	1
REST corepressor 2(RCOR2)	0	0	0	0	0	0	0	1	0	1	1	0	1
PHD finger protein 21A(PHF21A)	0	0	0	0	0	0	0	0	1	1	1	0	1
CXXC finger protein 5(CXXC5)	0	0	0	0	0	0	0	0	1	0	1	1	1
histone deacetylase 9(HDAC9)	0	0	0	0	0	0	0	0	0	1	1	1	1
homeodomain interacting protein kinase 1(HIPK1)	0	0	0	0	0	0	0	0	0	1	1	1	1
EWS RNA binding protein 1(EWSR1)	0	0	0	0	0	0	0	0	0	1	1	1	1
BCL6 corepressor(BCOR)	0	0	0	0	0	0	0	0	0	1	1	1	1
thyroid hormone receptor interactor 4(TRIP4)	0	0	0	0	0	0	0	0	0	1	1	1	1
chromodomain Y like(CDYL)	0	0	0	0	0	0	0	0	0	1	1	1	1
MN1 proto-oncogene, transcriptional regulator(MN1)	0	0	0	0	0	0	0	0	0	1	1	1	1
zinc finger protein 703(ZNF703)	0	0	0	0	0	0	0	0	0	1	1	1	1
negative elongation factor complex member C/D(NELFCD)	0	0	0	0	0	0	0	0	0	1	1	1	1
sterile alpha motif domain containing 4B(SAMD4B)	0	0	0	0	0	0	0	0	0	1	1	1	1
hypoxia inducible factor 1 subunit alpha inhibitor(HIF1AN)	0	0	0	0	0	0	0	0	0	1	1	1	1
interacts with SUPT6H, CTD assembly factor 1(IWS1)	0	0	0	0	0	0	0	0	0	1	1	1	1
SET domain containing 2, histone lysine methyltransferase(SETD2)	0	0	0	0	0	0	0	0	0	1	1	1	1
staphylococcal nuclease and tudor domain containing 1(SND1)	0	0	0	0	0	0	0	0	0	1	1	1	1
TLE family member 1, transcriptional corepressor(TLE1)	0	0	0	0	0	0	0	0	0	1	1	1	1
casein kinase 2 alpha 1(CSNK2A1)	0	0	0	0	0	0	0	0	0	1	1	1	1
TLE family member 3, transcriptional corepressor(TLE3)	0	0	0	0	0	0	0	0	0	1	1	1	1
CBFA2/RUNX1 partner transcriptional co-repressor 2(CBFA2T2)	0	0	0	0	0	0	0	0	0	1	1	1	1
TLE family member 4, transcriptional corepressor(TLE4)	0	0	0	0	0	0	0	0	0	1	1	1	1
CLOCK interacting pacemaker(CIPC)	0	0	0	0	0	0	0	0	0	1	1	1	1
catenin delta 1(CTNND1)	0	0	0	0	0	0	0	0	0	1	1	1	1
SWI/SNF related BAF chromatin remodeling complex subunit C2(SMARCC2)	0	0	0	0	0	0	1	1	0	1	1	0	1
lysine demethylase 2A(KDM2A)	0	0	0	0	0	0	0	1	1	1	1	0	1
ASXL transcriptional regulator 1(ASXL1)	0	0	0	0	0	1	0	0	0	1	1	1	1
BCAS3 microtubule associated cell migration factor(BCAS3)	0	0	0	0	0	1	0	0	0	1	1	1	1
LIM domain only 1(LMO1)	0	0	0	0	0	1	0	0	0	1	1	1	1
activator of transcription and developmental regulator AUTS2(AUTS2)	0	0	0	0	0	1	0	0	0	1	1	1	1
basonuclin zinc finger protein 2(BNC2)	0	0	0	0	0	0	1	0	0	1	1	1	1
CCR4-NOT transcription complex subunit 2(CNOT2)	0	0	0	0	0	0	0	1	0	1	1	1	1
dual specificity tyrosine phosphorylation regulated kinase 1A(DYRK1A)	0	0	0	0	0	0	0	1	0	1	1	1	1
MLLT3 super elongation complex subunit(MLLT3)	0	0	0	0	0	0	0	0	1	1	1	1	1
RUNX1 partner transcriptional co-repressor 1(RUNX1T1)	0	0	0	0	0	0	0	0	1	1	1	1	1
RING1 and YY1 binding protein(RYBP)	0	0	0	0	0	0	0	0	1	1	1	1	1
zinc finger and BTB domain containing 44(ZBTB44)	0	0	0	0	0	0	0	0	1	1	1	1	1
AE binding protein 2(AEBP2)	0	0	0	0	0	0	1	1	1	1	1	0	1
AT-hook DNA binding motif containing 1(AHDC1)	0	0	1	0	0	0	0	0	1	1	1	1	1
enhancer of zeste 2 polycomb repressive complex 2 subunit(EZH2)	0	0	0	0	1	0	1	0	0	1	1	1	1
Cbp/p300 interacting transactivator with Glu/Asp rich carboxy-terminal domain 2(CITED2)	0	0	0	0	0	1	1	0	0	1	1	1	1
CREB binding protein(CREBBP)	0	0	0	0	0	1	1	0	0	1	1	1	1
myocardin(MYOCD)	0	0	0	0	0	1	1	0	0	1	1	1	1
mediator complex subunit 14(MED14)	0	0	0	0	0	1	0	1	0	1	1	1	1
SPT5 homolog, DSIF elongation factor subunit(SUPT5H)	0	0	0	0	0	1	0	1	0	1	1	1	1
calmodulin binding transcription activator 1(CAMTA1)	0	0	0	0	0	1	0	1	0	1	1	1	1
DEAD-box helicase 17(DDX17)	0	0	0	0	0	1	0	1	0	1	1	1	1
histone cell cycle regulator(HIRA)	0	0	0	0	0	0	1	1	0	1	1	1	1
SMAD family member 7(SMAD7)	0	0	0	0	0	0	1	1	0	1	1	1	1
FEZ family zinc finger 1(FEZF1)	0	0	1	0	1	0	0	1	1	1	1	0	1
BCL2 associated transcription factor 1(BCLAF1)	0	0	0	0	0	1	0	0	1	1	1	1	1
single stranded DNA binding protein 3(SSBP3)	0	0	0	0	0	1	0	0	1	1	1	1	1
zinc finger protein 462(ZNF462)	0	0	0	0	0	1	0	0	1	1	1	1	1
general transcription factor IIF subunit 2(GTF2F2)	0	0	0	0	0	1	0	0	1	1	1	1	1
tumor protein p53 binding protein 1(TP53BP1)	0	0	0	0	0	1	0	0	1	1	1	1	1
chromodomain helicase DNA binding protein 1(CHD1)	0	0	0	0	0	0	1	0	1	1	1	1	1
chromodomain helicase DNA binding protein 4(CHD4)	0	0	0	0	0	0	1	0	1	1	1	1	1
zinc finger protein 385A(ZNF385A)	0	0	0	0	0	0	1	0	1	1	1	1	1
nuclear receptor corepressor 2(NCOR2)	0	0	0	0	0	0	1	0	1	1	1	1	1
mitotic deacetylase associated SANT domain protein(MIDEAS)	0	0	0	0	0	0	0	1	1	1	1	1	1
AT-rich interaction domain 5B(ARID5B)	0	0	0	0	0	0	0	1	1	1	1	1	1
ligand dependent nuclear receptor corepressor(LCOR)	0	0	0	0	0	0	0	1	1	1	1	1	1
zinc finger and BTB domain containing 34(ZBTB34)	0	0	0	1	1	0	1	0	1	1	1	0	1
calcium binding and coiled-coil domain 1(CALCOCO1)	0	0	0	0	1	1	1	0	0	1	1	1	1
HIVEP zinc finger 3(HIVEP3)	0	0	0	1	1	0	0	1	0	1	1	1	1
zinc finger protein 827(ZNF827)	0	0	0	0	0	1	1	0	1	1	1	1	1
lysine demethylase 2B(KDM2B)	0	0	0	0	1	0	0	1	1	1	1	1	1
thymocyte selection associated high mobility group box(TOX)	0	0	0	0	0	1	0	1	1	1	1	1	1
transcription factor 20(TCF20)	0	0	0	0	0	1	0	1	1	1	1	1	1
TOX high mobility group box family member 2(TOX2)	0	0	0	0	0	1	0	1	1	1	1	1	1
polybromo 1(PBRM1)	0	0	0	0	0	0	1	1	1	1	1	1	1
BCL11 transcription factor A(BCL11A)	0	0	1	0	1	1	0	1	0	1	1	1	1
zinc finger and BTB domain containing 20(ZBTB20)	0	1	0	1	1	0	0	0	1	1	1	1	1
homeobox A4(HOXA4)	0	1	0	1	1	1	1	0	1	1	1	0	1
homeobox B4(HOXB4)	0	1	0	1	1	1	1	0	1	1	1	0	1
zinc finger protein 362(ZNF362)	0	0	1	0	1	0	0	1	1	1	1	1	1
bromodomain PHD finger transcription factor(BPTF)	0	0	0	0	1	1	1	1	0	1	1	1	1
transcriptional repressor GATA binding 1(TRPS1)	0	0	1	0	0	0	1	1	1	1	1	1	1
Meis homeobox 1(MEIS1)	1	0	0	1	1	1	1	0	1	0	1	1	1
chromodomain helicase DNA binding protein 7(CHD7)	0	0	0	0	1	1	1	0	1	1	1	1	1
dachshund family transcription factor 1(DACH1)	0	0	0	1	1	0	0	1	1	1	1	1	1
even-skipped homeobox 1(EVX1)	0	1	1	1	1	1	1	1	1	0	0	1	1
zinc finger protein 281(ZNF281)	0	1	1	1	1	0	0	0	1	1	1	1	1
teashirt zinc finger homeobox 3(TSHZ3)	0	0	0	1	0	0	1	1	1	1	1	1	1
teashirt zinc finger homeobox 1(TSHZ1)	0	0	0	1	0	0	1	1	1	1	1	1	1
nuclear receptor subfamily 2 group F member 1(NR2F1)	0	1	1	0	1	1	0	0	1	1	1	1	1
zinc finger protein, FOG family member 2(ZFPM2)	0	0	0	0	0	1	1	1	1	1	1	1	1
SWI/SNF related BAF chromatin remodeling complex subunit ATPase 2(SMARCA2)	0	0	0	0	0	1	1	1	1	1	1	1	1
SWI/SNF related BAF chromatin remodeling complex subunit B1(SMARCB1)	0	0	0	0	0	1	1	1	1	1	1	1	1
homeobox C4(HOXC4)	1	1	0	1	1	1	1	0	1	1	1	0	1
nuclear receptor subfamily 2 group E member 1(NR2E1)	1	1	0	1	1	1	1	0	1	1	1	0	1
MYB proto-oncogene, transcription factor(MYB)	1	0	0	1	1	1	0	0	1	1	1	1	1
castor zinc finger 1(CASZ1)	1	0	0	1	0	1	1	0	1	1	1	1	1
ras responsive element binding protein 1(RREB1)	1	0	0	0	1	1	0	1	1	1	1	1	1
zinc finger protein 521(ZNF521)	1	0	0	0	1	1	0	1	1	1	1	1	1
zinc finger and BTB domain containing 18(ZBTB18)	0	1	0	1	0	1	0	1	1	1	1	1	1
nuclear receptor subfamily 2 group F member 2(NR2F2)	0	0	1	0	1	1	0	1	1	1	1	1	1
homeobox B8(HOXB8)	0	1	0	1	0	0	1	1	1	1	1	1	1
homeobox C8(HOXC8)	0	1	0	1	0	0	1	1	1	1	1	1	1
LIM homeobox 5(LHX5)	0	1	0	1	0	0	1	1	1	1	1	1	1
UNC homeobox(UNCX)	0	1	0	1	0	0	1	1	1	1	1	1	1
cut like homeobox 1(CUX1)	0	1	0	1	0	0	1	1	1	1	1	1	1
forkhead box N3(FOXN3)	0	0	1	1	0	0	1	1	1	1	1	1	1
Sp4 transcription factor(SP4)	0	0	0	1	1	0	1	1	1	1	1	1	1
SATB homeobox 1(SATB1)	0	0	0	1	1	0	1	1	1	1	1	1	1
zinc finger homeobox 4(ZFHX4)	0	0	0	1	1	0	1	1	1	1	1	1	1
PR/SET domain 16(PRDM16)	1	0	1	0	1	1	0	1	1	1	1	1	1
LIM homeobox 1(LHX1)	0	1	1	1	0	0	1	1	1	1	1	1	1
forkhead box D3(FOXD3)	0	1	1	1	1	1	1	1	1	1	1	0	1
spalt like transcription factor 2(SALL2)	1	0	0	1	1	1	0	1	1	1	1	1	1
nuclear receptor subfamily 1 group D member 1(NR1D1)	0	1	0	1	1	1	1	0	1	1	1	1	1
BTB domain and CNC homolog 2(BACH2)	0	1	0	1	1	0	1	1	1	1	1	1	1
cut like homeobox 2(CUX2)	0	1	0	1	1	0	1	1	1	1	1	1	1
transcription factor 7(TCF7)	0	1	0	1	1	0	1	1	1	1	1	1	1
forkhead box B1(FOXB1)	0	1	0	1	1	0	1	1	1	1	1	1	1
hes family bHLH transcription factor 1(HES1)	0	1	0	1	0	1	1	1	1	1	1	1	1
homeobox C5(HOXC5)	0	0	1	1	1	0	1	1	1	1	1	1	1
forkhead box O6(FOXO6)	0	0	1	1	1	0	1	1	1	1	1	1	1
forkhead box P2(FOXP2)	0	0	1	1	1	0	1	1	1	1	1	1	1
EBF transcription factor 1(EBF1)	0	0	1	1	1	0	1	1	1	1	1	1	1
forkhead box P4(FOXP4)	0	0	1	1	1	0	1	1	1	1	1	1	1
early growth response 3(EGR3)	1	1	1	1	1	1	1	1	1	1	1	0	1
zinc finger and BTB domain containing 16(ZBTB16)	1	0	1	1	1	1	0	1	1	1	1	1	1
retinoic acid receptor alpha(RARA)	0	1	1	1	1	1	1	0	1	1	1	1	1
EBF transcription factor 3(EBF3)	1	0	1	1	1	0	1	1	1	1	1	1	1
POU class 3 homeobox 1(POU3F1)	0	1	1	1	1	0	1	1	1	1	1	1	1
paired box 7(PAX7)	0	1	1	1	1	0	1	1	1	1	1	1	1
hematopoietically expressed homeobox(HHEX)	1	0	0	1	1	1	1	1	1	1	1	1	1
nuclear receptor subfamily 4 group A member 3(NR4A3)	1	0	0	1	1	1	1	1	1	1	1	1	1
paired box 5(PAX5)	1	0	0	1	1	1	1	1	1	1	1	1	1
distal-less homeobox 1(DLX1)	0	1	0	1	1	1	1	1	1	1	1	1	1
GATA binding protein 3(GATA3)	1	1	1	1	1	1	1	0	1	1	1	1	1
myocyte enhancer factor 2C(MEF2C)	1	1	1	1	1	1	1	0	1	1	1	1	1
myocyte enhancer factor 2D(MEF2D)	1	1	1	1	1	1	1	0	1	1	1	1	1
Spi-1 proto-oncogene(SPI1)	0	0	1	1	1	1	1	1	1	1	1	1	1
zinc finger E-box binding homeobox 2(ZEB2)	0	0	1	1	1	1	1	1	1	1	1	1	1
zinc finger homeobox 3(ZFHX3)	0	0	1	1	1	1	1	1	1	1	1	1	1
RAR related orphan receptor A(RORA)	0	0	1	1	1	1	1	1	1	1	1	1	1
GATA binding protein 2(GATA2)	1	1	1	1	1	1	0	1	1	1	1	1	1
homeobox B2(HOXB2)	1	1	0	1	1	1	1	1	1	1	1	1	1
homeobox B5(HOXB5)	1	1	0	1	1	1	1	1	1	1	1	1	1
nuclear receptor subfamily 4 group A member 2(NR4A2)	1	1	0	1	1	1	1	1	1	1	1	1	1
ETS variant transcription factor 6(ETV6)	1	0	1	1	1	1	1	1	1	1	1	1	1
nuclear factor I A(NFIA)	1	0	1	1	1	1	1	1	1	1	1	1	1
peroxisome proliferator activated receptor gamma(PPARG)	1	0	1	1	1	1	1	1	1	1	1	1	1
tumor protein p63(TP63)	1	0	1	1	1	1	1	1	1	1	1	1	1
PBX homeobox 3(PBX3)	1	0	1	1	1	1	1	1	1	1	1	1	1
SMAD family member 1(SMAD1)	1	0	1	1	1	1	1	1	1	1	1	1	1
SMAD family member 3(SMAD3)	1	0	1	1	1	1	1	1	1	1	1	1	1
MYC proto-oncogene, bHLH transcription factor(MYC)	1	0	1	1	1	1	1	1	1	1	1	1	1
nuclear factor I X(NFIX)	0	1	1	1	1	1	1	1	1	1	1	1	1
cAMP responsive element modulator(CREM)	0	1	1	1	1	1	1	1	1	1	1	1	1
ETS variant transcription factor 1(ETV1)	1	1	1	1	1	1	1	1	1	1	1	1	1
ETS variant transcription factor 4(ETV4)	1	1	1	1	1	1	1	1	1	1	1	1	1
homeobox B7(HOXB7)	1	1	1	1	1	1	1	1	1	1	1	1	1
paired box 8(PAX8)	1	1	1	1	1	1	1	1	1	1	1	1	1
nuclear factor I B(NFIB)	1	1	1	1	1	1	1	1	1	1	1	1	1
nuclear factor I C(NFIC)	1	1	1	1	1	1	1	1	1	1	1	1	1
forkhead box D2(FOXD2)	1	1	1	1	1	1	1	1	1	1	1	1	1
Fli-1 proto-oncogene, ETS transcription factor(FLI1)	1	1	1	1	1	1	1	1	1	1	1	1	1
transcription factor 4(TCF4)	1	1	1	1	1	1	1	1	1	1	1	1	1
RUNX family transcription factor 2(RUNX2)	1	1	1	1	1	1	1	1	1	1	1	1	1
PBX homeobox 1(PBX1)	1	1	1	1	1	1	1	1	1	1	1	1	1
MAF bZIP transcription factor(MAF)	1	1	1	1	1	1	1	1	1	1	1	1	1
