# Supplementary material for: Pathogenic SIV infection is associated with acceleration of epigenetic age in rhesus macaques
Source: J Clin Invest. 2025 Jul 15;135(14):e189574. doi: 10.1172/JCI189574 (PMC12259264; doi:10.1172/JCI189574)
Supplement: Supporting data values [file jci-135-189574-s039.xlsx]

## Sheet: Figure 1A, Suppl. Figure 1A
	RM176	RM211	RM213	RM215	RM237		RM23		RM241	RM242	RM243	RM244	RM245		old	sd	sem	young	sd	sem
0	1	1	1	1	1		1		1	1	1	1	1		1	0	0	1	0	0
7	55525	2010900	318950	829910	241090		1448600		940860	2098100	1272700	1848000	666490		817496	705225	287847	1365230	537969	229901
9	2900500	14975000	6907000	11686000	3194900		30243000		12843000	36247000	20877000	8274300	13780000		1.16511e+07	9.37457e+06	3.82635e+06	18404260	9.79189e+06	4.18457e+06
15	12302000	150850000	2455700	6811300	18384000		24366000		3049800	81970000	9631500	14105000	22729000		35861500	5.19212e+07	2.11923e+07	26297060	2.85623e+07	1.22061e+07
21	770030	5537200	518700	1929100	5546200				417550	6381600	6800400	1503000	5236500		2860246	2.2405e+06	914492	4067810	2.6111e+06	1.11585e+06
28	899500	4918900	570020	1012700	3590800				257880	3645600	2734800	721130	9656400		2198384	1.73693e+06	708949	3403162	3.36733e+06	1.43903e+06
35	688470	2378000	393000	446850	3514600				221010	5290900	3191200	413290	7653500		1484184	1.25071e+06	510495	3353980	2.85402e+06	1.21967e+06
42	86151	1789200	228980	435740	5811400				1008400	19601000	12134000	681540	1980400		1.67029e+06	2.15749e+06	880610	7081068	7.56477e+06	3.23281e+06
49	79218	1778100	346760	514230	8698300				779330	13436000	2781300	5146800	6782400		2.28332e+06	3.26022e+06	1.3307e+06	5785166	4.33633e+06	1.85313e+06
58	311660	4315800	655260	791160	23687000				1099000	22088000	6082600	692890	6362800		5952176	8.98566e+06	3.66762e+06	7265058	7.78647e+06	3.32755e+06
70	199070	4080600	152080	846440	14997000				1255900	13034000	4787400	442690	685710		4055038	5.65904e+06	2.30981e+06	4041140	4.76222e+06	2.03514e+06
100	77783	2538800	975040	817970	16892000		4070900		2551800	14351000	4903100	602160	1967700		4.22875e+06	5.81219e+06	2.37232e+06	4875152	4.93765e+06	2.11011e+06
130	262590	2605500	614480	421430	17195000				4344900	38876000	776800	850970	6221800		4219800	6.54289e+06	2.67057e+06	10214094	1.44819e+07	6.18883e+06
153	1050100	3623800	2051500	294820	11859000		184380		1761700	2.16098e+07	624748	775294	5.04841e+06		3.17727e+06	4.05442e+06	1.65487e+06	5.96399e+06	7.98398e+06	3.41196e+06
188					3875600										3875600	0	0	#DIV/0!	#DIV/0!	#DIV/0!
200	1645000	5017800	797410	1278600	3564800		3746900		2061000	14302000	587640	964230	9054600		2675085	1.52565e+06	622713	5393894	5.41452e+06	2.3139e+06
216		2922500	904680	1365800	8931000				1190800	16731000	570530	684790	2618700		3530995	3.20608e+06	1.30861e+06	4359164	6.22872e+06	2.66185e+06
217					8931000										8931000	0	0	#DIV/0!	#DIV/0!	#DIV/0!
229										7282300					#DIV/0!	#DIV/0!	#DIV/0!	7282300	0	0
244		5021700	3155500	1448600					774204		565949	1.06187e+06	7.11575e+06		3208600	1.4592e+06	595590	2.37944e+06	2.74017e+06	1.17101e+06
259		4079000													4079000	0	0	#DIV/0!	#DIV/0!	#DIV/0!
280			2906400	649170					837620		1299400	1181100	13934000		1777785	1128615	460659	4313030	5.55726e+06	2.3749e+06
283			3546200												3546200	0	0	#DIV/0!	#DIV/0!	#DIV/0!
310				1395700					1001900		696900	609930	28835000		1395700	0	0	7.78593e+06	1.21536e+07	5.19383e+06
349				1880000					259710		302990	743650	8315800		1880000	0	0	2.40554e+06	3.41754e+06	1.46049e+06
356									1710000		1030000	663000	9960000		#DIV/0!	#DIV/0!	#DIV/0!	3340750	3.84004e+06	1.64104e+06
357									1390000						#DIV/0!	#DIV/0!	#DIV/0!	1390000	0	0
LOGs
	RM176	RM211	RM213	RM215	RM237		RM23		RM241	RM242	RM243	RM244	RM245		old	sd	sem	young	sd	sem
0	0	0	0	0	0		0		0	0	0	0	0		0	0	0	0	0	0
7	4.74449	6.30339	5.50372	5.91903	5.38218		6.16095		5.97353	6.32183	6.10473	6.2667	5.82379		5.66896	0.527776	0.215419	6.09811	0.184004	0.0786341
9	6.46247	7.17537	6.83929	7.06767	6.50446		7.48062		7.10867	7.55927	7.31967	6.91773	7.13925		6.92165	0.362818	0.148089	7.20892	0.21666	0.0925897
15	7.08998	8.17855	6.39018	6.83323	7.26444		7.38678		6.48427	7.91365	6.98369	7.14937	7.35658		7.19053	0.547493	0.223467	7.17751	0.467528	0.199798
21	5.88651	6.74329	5.71492	6.28535	6.744				5.62071	6.80493	6.83253	6.17696	6.71904		6.27481	0.425201	0.173551	6.43083	0.470134	0.200912
28	5.954	6.69187	5.75589	6.00548	6.55519				5.41142	6.56177	6.43693	5.85801	6.98482		6.19249	0.364252	0.148674	6.25059	0.552986	0.236319
35	5.83789	6.37621	5.59439	5.65016	6.54588				5.34441	6.72353	6.50395	5.61625	6.88386		6.00091	0.387994	0.158365	6.2144	0.617396	0.263844
42	4.93526	6.25266	5.3598	5.63923	6.76428				6.00363	7.29228	7.084	5.83349	6.29675		5.79024	0.648331	0.264625	6.50203	0.58321	0.249235
49	4.89882	6.24996	5.54003	5.71116	6.93943				5.89172	7.12827	6.44425	6.71154	6.83138		5.86788	0.687798	0.280734	6.60143	0.417362	0.17836
58	5.49368	6.63506	5.81641	5.89826	7.37451				6.041	7.34416	6.78409	5.84066	6.80365		6.24359	0.677691	0.276608	6.56271	0.549773	0.234946
70	5.29901	6.61072	5.18207	5.9276	7.176				6.09896	7.11508	6.6801	5.6461	5.83614		6.03908	0.76341	0.311596	6.27527	0.5457	0.233205
100	4.89088	6.40463	5.98902	5.91274	7.22768		6.60969		6.40685	7.15688	6.69047	5.77971	6.29396		6.17244	0.719039	0.293485	6.46557	0.454267	0.194131
130	5.41928	6.41589	5.78851	5.62473	7.2354				6.63798	7.58968	5.89031	5.92991	6.79392		6.09676	0.659571	0.269213	6.56836	0.627086	0.267986
153	6.02123	6.55916	6.31207	5.46956	7.07405		5.26571		6.24593	7.33465	5.7957	5.88947	6.70315		6.11696	0.619482	0.25285	6.39378	0.568302	0.242864
188					6.58834										6.58834	0	0	#DIV/0!	#DIV/0!	#DIV/0!
200	6.21617	6.70051	5.90168	6.10673	6.55204		6.57367		6.31408	7.1554	5.76911	5.98418	6.95687		6.3418	0.286177	0.116807	6.43593	0.538996	0.23034
216		6.46575	5.95649	6.13539	6.9509				6.07584	7.22352	5.75628	5.83556	6.41809		6.37713	0.378299	0.154408	6.26186	0.533132	0.227834
217					6.9509										6.9509	0	0	#DIV/0!	#DIV/0!	#DIV/0!
229										6.86227					#DIV/0!	#DIV/0!	#DIV/0!	6.86227	0	0
244		6.70085	6.49907	6.16095					5.88886		5.75278	6.02607	6.85222		6.45362	0.222744	0.0909161	6.12998	0.428034	0.18292
259		6.61055													6.61055	0	0	#DIV/0!	#DIV/0!	#DIV/0!
280			6.46336	5.81236					5.92305		6.11374	6.07229	7.14408		6.13786	0.325498	0.132857	6.31329	0.48487	0.207209
283			6.54976												6.54976	0	0	#DIV/0!	#DIV/0!	#DIV/0!
310				6.14479					6.00082		5.84317	5.78528	7.45992		6.14479	0	0	6.2723	0.690196	0.294955
349				6.27416					5.41449		5.48143	5.87137	6.9199		6.27416	0	0	5.9218	0.602089	0.257303
356									6.233		6.01284	5.82151	6.99826		#DIV/0!	#DIV/0!	#DIV/0!	6.2664	0.446921	0.190992
357									6.14301						#DIV/0!	#DIV/0!	#DIV/0!	6.14301	0	0

## Sheet: Figure 1B, Suppl. Figure 1B
	RM176	RM211	RM213	RM215	RM237		RM23		RM241	RM242	RM243	RM244	RM245
0	1	1	1	1	1		1		1	1	1	1	1
9	537470	7935600	459360	16611000	238000		303000		3194300	3389000	7872100	1905300	2770000
42	1961000	1123300	1212400	1526100	69700				375680	1654200	1102300	2462800	3111000
70	187920		159090	1103900					97287	1073800	8485200	3906500
100	847590	4434700	882050	17127000	610000		60500		1915300	295920	9532600	2162800	4411900
200	3738700		1000000	3465200					1991400	283090	6347700	2300100	15459000
215	6492100
217
229							270000			401910
259		395090
	RM176	RM211	RM213	RM215	RM237		RM23		RM241	RM242	RM243	RM244	RM245		old	sd	sem	young	sd	sem
0	3	3	3	3	3		3		3	3	3	3	3	0	3	0	0	3	0	0
9	5.73035	6.89958	5.66215	7.2204	5.37658		5.48144		6.50438	6.53007	6.89609	6.27996	6.44248	9	6.06175	0.721126	0.294337	6.5306	0.202413	0.0865013
42	6.29248	6.0505	6.08365	6.18358	4.84323				5.57482	6.21859	6.0423	6.39143	6.4929	42	5.89069	0.530501	0.216531	6.14401	0.323366	0.13819
70	5.27397		5.20164	6.04293					4.98805	6.03092	6.92866	6.59179		70	5.50618	0.380685	0.155382	6.13486	0.735675	0.314391
100	5.92819	6.64686	5.94549	7.23368	5.78533		4.78176		6.28224	5.47117	6.97921	6.33502	6.64463	100	6.05355	0.759553	0.310022	6.34245	0.501912	0.214492
200	6.57272		6	6.53973					6.29916	5.45192	6.80262	6.36175	7.18918	200	6.37082	0.262552	0.107164	6.42093	0.581927	0.248687
215	6.81239													215	6.81239
217														217
229							5.43136			5.60413				229	5.43136			5.60413
259		5.5967												259	5.5967

## Sheet: Figure 1C, Suppl Figure 1C
	RM176	RM211	RM213	RM215	RM237		RM23		RM241	RM242	RM243	RM244	RM245
0	1	1	1	1	1		1		1	1	1	1	1
9	696780	8967800	3304100	17725000	10806000		2680000		43055000	2597300	18004000	5884600	47591000
28			1222.1	4221.2	14458				4134.6	51366	437690	27128	68668
42					175980				86171	324320	162340	56174	360230
70		23351	4446.8	789.09	16108				203980	28220	34286	1876.9	1986.3
100	127090	48236	5950.7	1418.2	5103.1		117000		193130	506760	326330	1725.6	16238
200	6858.2			4021.9					7632	468850			2233700
216		264360	10093	5031.3	3219.7				13789	897230	60698	14698	154940
300									401.44
350									54599		41423	1495.9	252650
	RM176	RM211	RM213	RM215	RM237		RM23		RM241	RM242	RM243	RM244	RM245		old	sd	sem	young	sd	sem
0	3	3	3	3	3	3	3	3	3	3	3	3	3	0	3	0	0	3	0	0
9	5.8431	6.95269	6.51905	7.24859	7.03366		6.42813		7.63402	6.41452	7.25537	6.76972	7.67752	9	6.67087	0.467614	0.190863	7.15023	0.491774	0.21016
28			3.08711	3.62544	4.16011				3.61643	4.71068	5.64117	4.43342	4.83675	42	3.62422	0.438052	0.178797	4.64769	0.653622	0.279326
42					5.24546				4.93536	5.51097	5.21043	4.74954	5.55658	70	5.24546	0	0	5.19258	0.315163	0.134685
70		4.36831	3.64805	2.89713	4.20704				5.30959	4.45056	4.53512	3.27344	3.29804	100	3.78013	0.575618	0.234946	4.17335	0.784187	0.335123
100	5.10411	4.68337	3.77457	3.15174	3.70783		5.06819		5.28585	5.7048	5.51366	3.23694	4.21053	200	4.2483	0.743067	0.303292	4.79036	0.933187	0.398798
200	3.83621			3.60443					3.88264	5.67103			6.34902	215	3.72032	0.115889	0.0473018	5.3009	1.04036	0.444597
216		5.4222	4.00402	3.70168	3.50782				4.13953	5.9529	4.78317	4.16726	5.19016	217	4.15893	0.750477	0.306317	4.84661	0.679326	0.29031
300														229
350									4.73718		4.61724	3.1749	5.40252	259				4.48296	0.812291	0.347133

## Sheet: Figure 2A, Suppl Fig. 2A
	RM176	RM211	RM213	RM215	RM237		RM23		RM241	RM242	RM243	RM244	RM245
0	1064.57	832.738	607.113	1441.33	336.741		1280.15		1684.03	1851.33	1860.49	1329.82	1544.45
7	850.493	800.793	443.865	1170.69	281.008		764.511		1197.2	1349.37	979.317	877.09	1383.63
9	487.499	545.883	298.879	806.685	194.82		504.19		854.525	780.337	632.186	658.403	656.734
15	292.282	304.402	252.476	1018.99	195.19		640.101		830.675	776.937	789.433	841.897	1223.16
21	354.467	188.885	288.684	843.245	183.106				1122.37	1080.72	1328.06	777.366	1318.52
28	288.106	250.991	195.447	825.607	117.139				876.972	740.14	1296.74	781.633	865.612
35	435.043	187.216	136.96	622.71	146.348				955.353	755.424	1057.97	581.85	1176.85
42	366.799	182.604	286.969	728.492	134.968				696.083	938.92	1101.91	690.725	778.555
49	802.698	203.887	163.453	603.678	138.814				788.623	686.723	1478.76	989.279	1030.57
58	859.597	145.238	180.897	755.393	132.986				589.658	942.184	1772.13	731.826	820.704
70	708.206	58.9556	142.889	627.724	184.644				571.534	944.582	762.927	854.756	623.536
100	523.588	104.915	101.352	273.147	210.847		755.202		608.015	849.089	484.8	905.293	785.319
130	549.742	117.518	99.2812	361.007	130.472		540.795		311.849	561.704	209.12	473.477	305.555
153							448.129
188					102.907
200	203.554	94.1657	97.5561	231.042			261.52		180.146	221.241	81.8865	137.275	75.5755
216		62.8097	88.8854	140.546	120.931				308.078	283.428	425.269	267.014	213.5
217					97.5332
229										252.691
244		59.7172	145.827	202.65					186.064		208.57	232.129	238.173
259		39.7307
280			125.347	155.232					310.116		156.836	264.902	208.308
283
310				401.567					481.6		144.466	166.573	477.167
349				218.677					380.99		130.413	137.844	385.683
356									180.932		155.741	162.619	429.775
357									166.529
359				222.515
	RM176	RM211	RM213	RM215	RM237		RM23		RM241	RM242	RM243	RM244	RM245
0	100	100	100	100	100		100		100	100	100	100	100
7	79.8908	96.1639	73.1108	81.223	83.4492		59.7206		71.0912	72.8865	52.6375	65.9554	89.5871
9	45.7931	65.5528	49.2295	55.968	57.8545		39.3853		50.7429	42.1501	33.9795	49.5106	42.5222
15	27.4554	36.5544	41.5862	70.6978	57.9645		50.0022		49.3266	41.9665	42.4314	63.309	79.1971
21	33.2968	22.6824	47.5503	58.5045	54.376				66.6476	58.3757	71.3822	58.4563	85.3717
28	27.0631	30.1405	32.1929	57.2807	34.7861				52.0758	39.9789	69.6988	58.7772	56.0466
35	40.8657	22.482	22.5593	43.2037	43.46				56.7302	40.8044	56.8649	43.7539	76.1988
42	34.4552	21.9282	47.2678	50.5429	40.0805				41.3344	50.716	59.227	51.9411	50.4099
49	75.4013	24.484	26.923	41.8833	41.2226				46.8296	37.0935	79.482	74.3918	66.7275
58	80.746	17.441	29.7962	52.4093	39.4919				35.0147	50.8923	95.2508	55.0318	53.139
70	66.5251	7.07973	23.5359	43.5516	54.8325				33.9385	51.0219	41.0067	64.276	40.3727
100	49.1831	12.5989	16.6941	18.951	62.614		58.9934		36.1048	45.8638	26.0576	68.0762	50.8478
130	51.6398	14.1122	16.353	25.0467	38.7456		42.2447		18.5181	30.3406	11.24	35.6045	19.7841
153							35.0061
188					30.5597
200	19.1208	11.308	16.0688	16.0298			20.4289		10.6973	11.9504	4.40133	10.3228	4.89336
216		7.54255	14.6407	9.75109	35.9121				18.2941	15.3094	22.8579	20.0789	13.8237
217					28.9638
229										13.6492
244		7.17119	24.0198	14.0599					11.0488		11.2105	17.4556	15.4212
259		4.7711
280			20.6463	10.77					18.4151		8.42983	19.9201	13.4875
283
310				27.8608					28.5981		7.76495	12.526	30.8956
349				15.1719					22.6237		7.00959	10.3656	24.9722
356									10.744		8.37094	12.2286	27.8271
357									9.88874
359				15.4381

## Sheet: Figure 2B, Suppl Fig. 2B
Days Postinfection	Old								Young
	RM176	RM211	RM213	RM215	RM237		RM23		RM241	RM242	RM243	RM244	RM245
0	75.1	64.5	57.6	84.1	69		74.4		68.9	69.1	72.2	64.4	66.5
9	57.7	66.2	57.6	75	60		70.5		66.6	71.2	63.1	61.9	63.9
42	26.1	35.3	28.6	44.7	24.6				53.2	53.6	58.4	52.3	47.8
70	24.1		28.8	52.6	25.6
110	25.7	29.7	35.8	51.4	23.1		47.9		39.7	48.4	42	37.5	47.3
200	22		22	46	13.6				36.2	44.7	46.5	35.5	35.1
275		24.8	16.6
360				39.4					27		37.6	33.7	34.3

## Sheet: Figure 2C, Suppl Fig. 2C
Days Postinfection	Old								Young
	RM176	RM211	RM213	RM215	RM237		RM23		RM241	RM242	RM243	RM244	RM245
0	64.6	48.8	37.1	32.9	45.4		56		38.9	40	36.6	60.3	54.7
9	62.5	40.2	41.5	17.7	53.5		35.7		39.4	19.4	42.5	34.1	43.8
28	5.49	3.24	3.05	2.9	1.63				6.69	3.18	5.75	1.56	3
42	9.31	2.65	1.72	5.56	2.15				6.69	3.3	3.84	2.48	3.58
70	7.36	1.42	3.03	3.71	1.73
100	0.89	2.53	3.65	9.13	2.03		5.41		5.7	11.8	7.39	2	4.13
130	2.5	3.16	0.95	3.1	0.88				4.21	11.8	4.84	1.79	7.72
200	2.38	2.1	2.9	4.97	1.68				3.93	12.7	3.62	1.29	5.34
225		3.83	3.22	8.07	2.65				3.88	14	6.02	2.12	5.04
250		2.26	5.42	6.05					2.41		2.31	2.17	2.71
280			5.59	6.05					3.5		1.53	1.93	4.74
310				15.6					4.78		3.61	1.83	3.11
350				15.7					6.73		7.71	1.86	4.55
365									11.1		2.02	1.55	2.74
index
	RM176	RM211	RM213	RM215	RM237		RM23		RM241	RM242	RM243	RM244	RM245
0	100	100	100	100	100		100		100	100	100	100	100
9	96.7492	82.377	111.86	53.7994	117.841		63.75		101.285	48.5	116.12	56.5506	80.0731
28	8.49845	6.63934	8.22102	8.81459	3.59031				17.1979	7.95	15.7104	2.58706	5.48446
42	14.4118	5.43033	4.63612	16.8997	4.73568				17.1979	8.25	10.4918	4.11277	6.54479
70	11.3932	2.90984	8.16712	11.2766	3.81057
100	1.37771	5.18443	9.83827	27.7508	4.47137		9.66071		14.653	29.5	20.1913	3.31675	7.55027
130	3.86997	6.47541	2.56065	9.42249	1.93833				10.8226	29.5	13.224	2.96849	14.1133
200	3.68421	4.30328	7.81671	15.1064	3.70044				10.1028	31.75	9.89071	2.1393	9.76234
225		7.84836	8.67925	24.5289	5.837				9.97429	35	16.4481	3.51575	9.21389
250		4.63115	14.6092	18.3891					6.19537		6.31148	3.59867	4.9543
280			15.0674	18.3891					8.99743		4.18033	3.20066	8.66545
310				47.4164					12.2879		9.86339	3.03483	5.68556
350				47.7204					17.3008		21.0656	3.08458	8.3181
365									28.5347		5.51913	2.57048	5.00914

## Sheet: Figure 2D, Suppl Fig. 2D
	RM176	RM211	RM213	RM215	RM237		RM23		RM241	RM242	RM243	RM244	RM245
0	16.3	11.5	20.7	6.18	10.2		10.2		5.93	7.18	8.28	8.1	7.34
7	12.6	9.53	15.3	5.57	8.99		13.3		7.22	7.88	6.59	7.14	7.38
9	11.6	9.63	34.5	12.8	6.76		8.29		5.61	6.97	4.56	6.75	6.98
15	50.4	16.5	12.1	13.7	2.06		6.17		7.45	7.09	7.22	5.56	4.99
21	50.4	16.3	11.7	13.4	5.33				13.6	6.15	6.41	15.3	6.25
28	41	21.2	19.1	12.4	11.6				12.9	6.95	5.65	14.4	6.85
35	40.8	24.6	17.8	10.5	15.7				12.6	6.58	6.68	14.6	5.84
42	52.7	22.7	16.2	8.41	31.2				5.3	3.86	2.23	7.18	4.53
49	52.5	19.3	23.1	8.08	12.6				11	6.56	6.28	11.5	7.73
58	34	13.7	17	7.02	11.4				13.5	5.08		9.22	8.46
70	26.2	12.6	19.7	6.15	5.77				10.3	11.3	7.55	15.7	8.78
100	21.5	16	15	15.4	3.92		11.2		10.1	4.67	20.5	13.9	11.7
130	25.7	16.2	9.39	15.5	3.3				16	5.57	20.1	16.8	12.9
153							6.94
188					7.81
200	36	13.7	12.5	20.5	2.38		13.2		10.5	5.72	17.9	15.9	35.3
216		17.7	6.82	21.7	2.55				8.03	4.98	16.6	15.8	30.3
217
229							18.1			5.52
244		16	8.61	22.2					8.4		23.5	16.5	41.5
259		15.2
280			7.13	19.2					8.2		22.2	14.2	36.4
283			9.33
310				18					6.56		31.1	26.7	37
349				19.5					5.81		27.8	23.9	22.9
356									8.91		20.3	22.2	22.6
357									9.45
359				22.6
357									9.45
359				22.6

## Sheet: Figure 2E, Suppl Fig. 2E
	RM176	RM211	RM213	RM215	RM237		RM23		RM241	RM242	RM243	RM244	RM245
0	1.84	1.2	2.08	2.96	3.9		2.91		3.75	3.55	1.95	3.94	3.78
7	3.67	6.79	3.8	7.04	2.49		5.85		4.02	3.79	2.7	2.14	2.76
9	4.29	11.3	8.78	15.5	4.42		2.77		2.46	3.21	3.33	7.51	5.15
15	4.93	2.08	4.95	4.73	8.82		0.56		5.19	4.69	4.17	4.5	4.93
21	6.08	3.42	4.23	4.02	20				5.1	3.21	4.79	4.71	3.25
28	8.29	1.28	4.91	3.38	14.2				4.61	2.95	2.65	3.42	2.81
35	15.9	3.69	5.94	3.77	7.98				6.63	4.36	2.5	4.32	3.76
42	15.5	3.27	6.34	3.34	4.44				4.52	3.19	3.42	4.12	3.86
49	21.3	2.1	5.78	1.51	2.91				7.87	5.58	4.05	5.99	5.38
58	14.9	4.21	7.44	3.8	5.43				5.35	4.06	2.4	5.86	3.58
70	11.4	11	5.57	3.11	4.31				3.76	3.21	7.07	6.04	3.98
100	5.84	3.33	6.08	3.49	11.9		1.04		4.83	1.87	22.9	5.45	4.94
130	6.15	2.88	6.13	4.46	5.82				6.47	2.56	14.3	7.61	6.58
153							2.59
188					10.2
200	23.2	3.64	10.2	15.3	4.45		3.04		8.95	18.7	13.1	9.46	12.4
216		3.55	8.76	61.6	4.55				3.75	6.02	8.77	6.37	6.7
217
229							2.97			5.88
244		6.46	8.8	13					6.21		13	9.41	14.5
259		15.2
280			11.3	18.2					5.74		15.4	13.7	15.1
283			19.1
310				11.8					3.18		12.9	9.38	5.09
349				19.1					5.28		20.4	7.65	10.6
356									6.3		20.6	9.73	9.48
357									9.41
359				15.5

## Sheet: Figure 2F, Suppl Fig. 2F
	RM176	RM211	RM213	RM215	RM237		RM23		RM241	RM242	RM243	RM244	RM245
0	16.5	25.8	29.5	19.8	17.4		60.6		12	9.61	5.38	22.1	8.39
7	23.5	37.9	28.2	26.5	11.3		72.8		7.64	8.68	5.41	13.8	8.24
9	27.9	41	19.8	28.9	6.41		41.9		3.51	4.37	2.56	8.72	6.39
15	28.5	7.35	10.3	8.19	5.54		26.1		3.23	3.25	1.77	9.5	2.13
21	14.5	3.91	4.94	6.49	5.14		35.1		2.41	2.25	0.94	7.43	2
28	11	4.71	14.5	7.52	5.55		91.3		2.96	2.24	1.12	5.54	2
35	27.5	18	31.7	21.1	8.27		91.5		9.55	5.61	4.33	14.4	5.62
42	24.1	17	37.1	16.6	23.5		63.7		11	4.76	3.93	13.8	13.1
49	28.6	10.5	20.1	10.1	9.58		92.7		32.9	19	15.3	39.8	33.8
58	30.9	7.63	15.2	7.99	9.84		96.5		4.91	2.89	1.69	8.31	2.93
70	23.3	6.1	18.9	8	5.71		41		2.66	1.65	1.49	8.25	1.91
100	32.5	16.5	24.2	18	8.49		44.6		18.6	12.1	18.8	24.8	16.3
130	30.8	19.3	26.4	21	12.6				24.8	5.97	10.9	21.3	8.21
153							44
188					24.1
200	32.24	14.38	7.81	11.3	7.82		49.5
216		27.4	19.9	40.7	7.89				18.5	3.54	9.13	12.6	8.67
217
229							98.6			2
244		9.52	7.2	16					7.63		8.05	7.49	8.06
259		17.7
280			2.93	5.68					8.69		5.57	3.8	4.52
283			6.79
310				5.72					6		6.09	3.48	1.8
349
356									12.8		9.89	15.2	7.42
357									6.01
359				4.14

## Sheet: Figure 2G, Suppl Fig. 2G
	RM176	RM211	RM213	RM215	RM237		RM23		RM241	RM242	RM243	RM244	RM245
0	11.58	10.2	21.1	7.77	10.3		16.2		5.3	8.41	7.81	9.15	7.21
7	12.8	12.4	20.5	8.9	14.7		17.8		11.4	12.6	10.6	12.4	11.4
9	12.4	16.4	39.7	13.4	15.3		22		12.2	15.1	13.6	14.1	16.1
15	60.1	45.5	77.1	46.3	44.9		60.1		63.2	75.1	41.1	33	49.4
21	44.9	25.4	76.4	43.7	42.9				40.2	54.5	34.1	45.4	42.8
28	26	21.2	61.8	35.5	36.7				20.6	29	18.8	28.9	19.1
35	39.6	18.6	47.6	39	36.5				23.6	21.7	17.4	32.9	18.7
42	55.3	19.7	31.9	27.8	28.5				26.9	39.1	33	39.5	20
49	43.7	21.5	35.5	26.5	26.5				21.3	19.4	16.5	27.7	18.4
58	24.8	16.9	30.7	19	25.4				18.7	15.6		24.1	17.7
70	16.2	14.9	31.2	15.1	22.6				17.8	18.4	18.4	24.2	20.7
100	15.2	19.9	29.3	22.9	21.8		23.6		14.2	14.6	23.8	21.6	20.2
130	19.3	19.8	23.7	20.3	21.2				30.4	18.2	30	24.4	27.3
153							28.3
188					21.7
200	27.7	15.8	25.9	27	13.8		34.9		18.4	20.2	34.1	24.6	40.2
216		19.6	22.6	24	13.4				18.6	27.2	38	24.9	33
217
229							36.1			19.8
244		19	22.7	24.4					18.6		34.6	30.6	33
259		27.1
280			21.7	25.6					20		31.3	29.8	36.3
283			22.4
310				29.6					20.6		28.8	39.4	37.5
349				23.3					15.1		32.6	36.5	32.2
356									18		30.8	32.7	31.6
357									17.2
359				25.4

[truncated: 36 more sheets: Figure 2H, Suppl Fig. 2H, Figure 2I, Suppl Fig 2I, Supplemental Figure 3a and c, Supplemental Figure 3b and d, Figure 3a, Suppl Figure 4a, Figure 3B Suppl Figure 4B, Figure 3C, Suppl Figure 4C, Figure 3D, Suppl Figure 4D, Figure 3E, Suppl Figure 4E, Figure 3F, Suppl Figure 4F, Figure 3G, Suppl Figure 4G, Figure 3H, Suppl Figure 4H, Figure 4b, Suppl. Figure 5a, Figure 4C, Suppl. Figure 5B, Figure 4D, Suppl. Figure 5C, Supplemental figure 6A, Supplemental figure 6b, Supplemental figure 6, Fig.5A left, Fig.5A center …]
